# Supplementary material for: Real-time 3D cardiac tissue implementation for arrhythmia detection and management
Source: Front Bioeng Biotechnol. 2026 Jul 3;14:1840143. doi: 10.3389/fbioe.2026.1840143 (PMC13375795; doi:10.3389/fbioe.2026.1840143)
Supplement: Supplementary file 1 [file DataSheet1.zip]

Archive with 14 entries (13 files):
- Highlighted/
- Highlighted/architecture_single.png
- Highlighted/Final_HEART_Highlighted.TEX
- Highlighted/fpga_simulation_PS-eps-converted-to.pdf
- Highlighted/fpga_simulation_PS.eps
- Highlighted/PS-eps-converted-to.pdf
- Highlighted/PS.eps
- Highlighted/Revised_Final_HEART.synctex.gz
- Highlighted/Spatiotemporal-eps-converted-to.pdf
- Highlighted/Spatiotemporal.eps
- Highlighted/ST.jpg
- Highlighted/topology.png
- Highlighted/wave-eps-converted-to.pdf
- Highlighted/wave.eps
