# Supplementary material for: Real-time 3D cardiac tissue implementation for arrhythmia detection and management
Source: Front Bioeng Biotechnol. 2026 Jul 3;14:1840143. doi: 10.3389/fbioe.2026.1840143 (PMC13375795; doi:10.3389/fbioe.2026.1840143)
Supplement: Supplementary file 1 [file DataSheet1.zip › Highlighted/Final_HEART_Highlighted.TEX]

%>%%%%%%%%%%%%%%%%%%%%%%%%%%%%%%%%%%%%%%%%%%%%%%%%%%%%%%%%%%%%%%%%%%%%%%%
%>
%> Template file for the proceedings of the conference
%>
%> APPROXIMATION AND EXTRAPOLATION OF CONVERGENT AND DIVERGENT
%> SEQUENCES AND SERIES
%>
%> which are to be published in Applied Numerical Mathematics.
%>
%> This template file uses the Elsevier LaTeX package "elsarticle".
%>
%> The most recent version of "elsarticle" can be downloaded from CTAN
%> (Comprehensive TeX Archive Network) under
%>
%> "http://www.ctan.org/tex-archive/macros/latex/contrib/elsarticle/"
%>
%> or also directly from Elsevier under
%>
%> "http://www.elsevier.com/wps/find/authorsview.authors/elsarticle".
%>
%> A Wikipedia-style article from the makes of "elsarticle" can be found
%> under
%>
%> "http://support.river-valley.com/wiki/index.php?title=Elsarticle.cls".
%>
%>-----------------------------------------------------------------------
%>
%> This template file is an adaptation of the file
%> "elsarticle-template-num.tex" which is part of the "elsarticle"
%> package.
%>
%> It assumes that the file "elsarticle.cls" is in the same directory (or
%> alternatively in a directory where it can be found by "latex").
%>
%> If this template file is to be used in connection with "bibtex" {which
%> I recommend}, then the BibTeX style file "elsarticle-num.bst" also has
%> to be in the same directory.
%>
%>-----------------------------------------------------------------------
%>
%> The makers of "elsarticle" emphasize that "elsarticle.cls" is based on
%> the standard LaTeX file "article.cls". Consequently, no standard LaTeX
%> commands are redefined. This implies that there should be no problems
%> with other LaTeX packages such as the packages "amsmath.sty",
%> "amsthm.sty", "amssymb.sty", and "amsfonts.sty" of the American
%> Matheatical Society, which are now a de facto standard in mathematical
%> typesetting.
%>
%>-----------------------------------------------------------------------
%>
%> I would be grateful for your feedback -- in particular if you should
%> encounter any problems. In such a case, please inform me under
%>
%> Ernst Joachim Weniger <joachim.weniger@chemie.uni-regensburg.de>
%>
%> Thank you very much in advance
%>
%> Ernst Joachim Weniger
%> M\"{u}nchen, 14 October 2009
%>
%%%%%%%%%%%%%%%%%%%%%%%%%%%%%%%%%%%%%%%%%%%%%%%%%%%%%%%%%%%%%%%%%%%%%%%%%

%%%%%%%%%%%%%%%%%%%%%%%%%%%%%%%%%%%%%%%%%%%%%%%%%%%%%%%%%%%%%%%%%%%%%%%%%
%%
%% Copyright 2007, 2008, 2009 Elsevier Ltd
%%
%% This file is part of the 'Elsarticle Bundle'.
%% ---------------------------------------------
%%
%% It may be distributed under the conditions of the LaTeX Project Public
%% License, either version 1.2 of this license or (at your option) any
%% later version. The latest version of this license is in
%% http://www.latex-project.org/lppl.txt
%% and version 1.2 or later is part of all distributions of LaTeX
%% version 1999/12/01 or later.
%%
%% The list of all files belonging to the 'Elsarticle Bundle' is
%% given in the file `manifest.txt'.
%%
%%%%%%%%%%%%%%%%%%%%%%%%%%%%%%%%%%%%%%%%%%%%%%%%%%%%%%%%%%%%%%%%%%%%%%%%%

%> A very close approximation to the final {printed} article is obtained
%> by means of the following "\documentclass" command:
%>
\documentclass[final,3p,times]{elsarticle}
%>
%> For a preprint, which is typeset in 12 pt, uncomment the following
%> command:
%>
%> \documentclass[preprint,12pt]{elsarticle}
%>
%> For a preprint with double line spacing, uncomment the following
%> command:
%>
%> \documentclass[authoryear,preprint,review,12pt]{elsarticle}
%>
%> Manuscripts produced with the preprint style are easier to read and to
%> referee, but there may be formatting problems with displayed equations
%> and in particular also with tables.
%>

%>
%> If you use "bibtex" in your article (which I recommend), uncomment the
%> following line:
%>
%> \usepackage[numbers]{natbib}
%>

%%
%% For including figures, graphicx.sty has been loaded in
%% elsarticle.cls. If you prefer to use the old commands
%% please give \usepackage{epsfig}
%%
\makeatletter
\def\ps@pprintTitle{%
   \let\@oddhead\@empty  % clear header for odd pages
   \let\@evenhead\@empty % clear header for even pages
   \let\@oddfoot\@empty  % clear footer for odd pages
   \let\@evenfoot\@empty % clear footer for even pages
}
\makeatother
%%
%% The amssymb package provides various useful mathematical symbols
\usepackage{amssymb}
\usepackage{graphicx}
\usepackage{colortbl}
\usepackage{color}
\usepackage{makecell}
\usepackage{amsmath}

\usepackage{graphicx}
\usepackage{booktabs}
\usepackage{makecell}
\usepackage{colortbl}
\usepackage{color}
\usepackage{graphicx}
\usepackage{booktabs}
\usepackage{makecell}
\usepackage{colortbl}
\usepackage{color}
\usepackage[table]{xcolor}
\usepackage{multirow}
\usepackage{amsmath}
\usepackage{graphicx}
\usepackage[table]{xcolor}


\usepackage{graphicx}
\usepackage{booktabs}
\usepackage{makecell}
\usepackage{colortbl}
\usepackage{color}
\usepackage{graphicx}
\usepackage{booktabs}
\usepackage{makecell}
\usepackage{colortbl}
\usepackage{color}
\usepackage[table]{xcolor}
\usepackage{multirow}
\usepackage{amsmath}
\usepackage{graphicx}
\usepackage[table]{xcolor}
\usepackage{amsmath,amssymb,amsfonts}


\usepackage{graphicx}
\usepackage{booktabs}
\usepackage{makecell}
\usepackage{colortbl}
\usepackage{color}
\usepackage{graphicx}
\usepackage{booktabs}
\usepackage{makecell}
\usepackage{colortbl}
\usepackage{color}
\usepackage[table]{xcolor}
\usepackage{multirow}
\usepackage{amsmath}
\usepackage{graphicx}
\usepackage[table]{xcolor}


\usepackage{amsmath}    % For math formulas
\usepackage{booktabs}   % For professional tables (\toprule, \midrule, etc.)
\usepackage{pgfplots}   % For drawing the bar chart
\pgfplotsset{compat=1.18}


\usepackage{tikz}
\usepackage{pgfplots}
\pgfplotsset{compat=1.18}
%% The amsthm package provides extended theorem environments
%% \usepackage{amsthm}

%% The lineno packages adds line numbers. Start line numbering with
%% \begin{linenumbers}, end it with \end{linenumbers}. Or switch it on
%% for the whole article with \linenumbers after \end{frontmatter}.
%% \usepackage{lineno}

%% natbib.sty is loaded by default. However, natbib options can be
%% provided with \biboptions{...} command. Following options are
%% valid:

%% round - round parentheses are used (default)
%% square - square brackets are used [option]
%% curly - curly braces are used {option}
%% angle - angle brackets are used <option>
%% semicolon - multiple citations separated by semi-colon
%% colon - same as semicolon, an earlier confusion
%% comma - separated by comma
%% numbers- selects numerical citations
%% super - numerical citations as superscripts
%% sort - sorts multiple citations according to order in ref. list
%% sort&compress - like sort, but also compresses numerical citations
%% compress - compresses without sorting
%%
%% \biboptions{comma,round}

% \biboptions{}

% if you have landscape tables
\usepackage[figuresright]{rotating}

% put your own definitions here:
% \newcommand{\cZ}{\cal{Z}}
% \newtheorem{def}{Definition}[section]
% ...

% add words to TeX's hyphenation exception list
%\hyphenation{author another created financial paper re-commend-ed Post-Script}

% declarations for front matter

\begin{document}

\begin{frontmatter}

%% Title, authors and addresses

%% use the tnoteref command within \title for footnotes;
%% use the tnotetext command for the associated footnote;
%% use the fnref command within \author or \address for footnotes;
%% use the fntext command for the associated footnote;
%% use the corref command within \author for corresponding author footnotes;
%% use the cortext command for the associated footnote;
%% use the ead command for the email address,
%% and the form \ead[url] for the home page:
%%
%% \title{Title\tnoteref{label1}}
%% \tnotetext[label1]{}
%% \author{Name\corref{cor1}\fnref{label2}}
%% \ead{email address}
%% \ead[url]{home page}
%% \fntext[label2]{}
%% \cortext[cor1]{}
%% \address{Address\fnref{label3}}
%% \fntext[label3]{}


%% Use \dochead if there is an article header, e.g. \dochead{Short communication}
%% \dochead can also be used to include a conference title, if directed by the editors
%% e.g. \dochead{17th International Conference on Dynamical Processes in Excited States of Solids}

\title{Real-Time 3D Cardiac Tissue Implementation for Arrhythmia Detection and Management}

%% use optional labels to link authors explicitly to addresses: 
\author[label1]{Anwu Huang}
\author[label1]{Wei Shen}
\author[label1]{Lianglei Hou}
\author[label1]{Yunlong Wang}
\author[label2]{Xiaotian Pan\textsuperscript{*}}
\author[label1]{Bin Lin\textsuperscript{*}}


\address{* Corresponding authors: Xiaotian Pan (xiaotian.pan@yahoo.com)}

\address[label1]{Department of Cardiology, Wenzhou Central Hospital, Wenzhou 325000, Zhejiang, China (e-mail: huanganwu@wmu.edu.cn; 676320580@qq.com; liangleihou@126.com; medicyl@163.com;linbin@wmu.edu.cn}

\address[label2]{Institute of Intelligent Media Computing, Hangzhou Dianzi University, Hangzhou 310018, China (e-mail: xiaotian.pan@yahoo.com)}


\begin{abstract}
This paper presents a high-performance, real-time hardware implementation of 3D cardiac tissue for the detection and management of complex arrhythmias. Utilizing the Aliev-Panfilov reaction-diffusion model, we simulate electrical wave propagation in a $200 \times 200 \times 3$ lattice comprising 120,000 nodes. To achieve real-time performance on a Xilinx Virtex-7 Field-Programmable Gate Array (FPGA), we developed a massively parallel architecture based on a multi-precision fixed-point arithmetic framework. This approach ensures high physiological fidelity with a Mean Squared Error (MSE) of $10^{-2}$ compared to 64-bit floating-point simulations, while significantly optimizing resource utilization. Operating at 125 MHz, the proposed processor achieves a full lattice update in 0.96 ms, providing a 56-fold acceleration margin over biological real-time dynamics. Furthermore, the system incorporates a hardware-level supervisory layer that monitors wave-break density and dominant frequency to classify cardiac states into Periodic Spiral (PS), Quasi-Periodic (QS), and Spiral Turbulence (ST). This "digital twin-inspired framework" framework enables sub-millisecond, closed-loop therapeutic interventions, facilitating the autonomous management of life-threatening arrhythmic conditions with a total power consumption of 5.42 W.
\end{abstract}

\begin{keyword}
%% keywords here, in the form: keyword \sep keyword
Cardiac tissue simulation, Aliev-Panfilov model, FPGA, Real-time systems, Arrhythmia management, digital twin-inspired frame work, Fixed-point arithmetic.
%% PACS codes here, in the form: \PACS code \sep code

%% MSC codes here, in the form: \MSC code \sep code
%% or \MSC[2008] code \sep code (2000 is the default)

\end{keyword}

\end{frontmatter}

%%
%% Start line numbering here if you want
%%
% \linenumbers

%% main text


%% The Appendices part is started with the command \appendix;
%% appendix sections are then done as normal sections
%% \appendix
\section{Introduction}
Cardiac arrhythmias, characterized by abnormal electrical activity in the heart, remain one of the leading causes of morbidity and mortality worldwide [1], [2]. These pathological conditions, ranging from atrial fibrillation to life-threatening ventricular fibrillation, arise from the formation of chaotic electrical re-entrant waves, often termed spiral waves [3]. The transition from stable sinus rhythm to complex spatiotemporal turbulence can lead to sudden cardiac arrest within minutes. Understanding the underlying mechanisms of these wave dynamics is crucial for developing effective therapeutic strategies and improving patient survival rates [4]-[6].

To study these complex phenomena, mathematical modeling of cardiac electrophysiology has become an indispensable tool. When extended to three-dimensional (3D) lattices, these models can accurately replicate the transmural propagation of electrical signals [7]-[10]. However, simulating a 3D cardiac tissue with high resolution involves solving thousands of coupled differential equations, which imposes an extreme computational burden on traditional general-purpose processors [11].

In [12], a comprehensive cardiovascular digital twin-inspired frame work was developed using high-performance Graphics processing unit (GPU) acceleration to replicate multi-physics heart dynamics. This model integrates electrophysiology, mechanics, and hemodynamics, enabling in-silico clinical trials to study synthetic patient cohorts and evaluate the efficacy of prosthetic devices like pacemakers. In [13], a systematic analysis of 59 studies identifies hybrid Field-Programmable Gate Array (FPGA)-Application-specific integrated circuit (ASIC) and Edge Artificial Intelligence (AI) architectures as the optimal hardware solutions for real-time cardiovascular monitoring. This work benchmarks energy efficiency and clinical accuracy to guide the development of next-generation diagnostic systems. In [14], eight arrhythmic ElectroCardioGraphy (ECG) signals were modeled and implemented on a Zynq-7000 FPGA for biomedical calibration. The system achieves a high operating frequency of 651.827 MHz with low Mean Squared Error (MSE) compared to the MIT-BIH database. In [15], a neural network-based classification algorithm was implemented on an FPGA using Verilog Hardware Description Language (HDL) to detect Sudden Cardiac Arrest (SCA) from Heart Rate Variability (HRV) metrics. The proposed hardware-accelerated model achieves an accuracy of 96.23\% and was successfully verified through Register-Transfer Level (RTL) simulation in Vivado. In [16], a novel method for reducing nonlinear terms in cardiac Purkinje fiber cell models was implemented on a Virtex-7 FPGA, achieving a 3.49-fold frequency improvement. The design demonstrates high scalability for real-time simulations, successfully modeling networks of up to 4500 cells with superior hardware efficiency.


The need for real-time monitoring and instantaneous intervention necessitates the transition from software-based simulations to dedicated hardware implementations [17]-[19]. Conventional CPUs and GPUs often suffer from non-deterministic latencies and high power consumption, making them unsuitable for closed-loop medical devices. FPGAs offer a promising alternative by providing massive parallelism, low-latency processing, and high energy efficiency [20]-[26]. Implementing a "digital twin-inspired frame work" of cardiac tissue on an FPGA allows for the deterministic, real-time tracking of wave dynamics, which is essential for triggering timely defibrillation or inhibitory stimuli [27].

The primary contributions of this research, which distinguishes it from existing cardiac modeling works, are as follows:

First, we propose a massively parallel hardware architecture for the 3D Aliev-Panfilov model, enabling high-fidelity simulation of a $200\times200\times3$ lattice. This design achieves a 56-fold acceleration margin over biological real-time dynamics, providing a critical temporal window for predictive analysis and instantaneous therapeutic decision-making. Second, to address the trade-off between hardware resource constraints and numerical stability, a custom multi-precision fixed-point arithmetic framework is developed. This framework maintains a high accuracy with an MSE of $10^{-2}$ relative to double-precision software models, while significantly optimizing the consumption of Digital Signal Processing (DSP) slices and LookUp Tables (LUTs) on the Virtex-7 FPGA. Third, we introduce a hardware-embedded supervisory layer for autonomous arrhythmia management. By performing real-time analysis of wave-break density and dominant frequency, the system classifies complex cardiac states—Periodic Spiral (PS), Quasi-Periodic (QS), and Spiral Turbulence (ST)—entirely on-chip. Finally, this work establishes a complete "digital twin-inspired frame work" framework for closed-loop intervention, demonstrating that large-scale 3D cardiac dynamics can be monitored and managed with sub-millisecond precision and low power consumption (5.42 W), paving the way for autonomous bio-electronic cardiac controllers.

\textcolor{blue}{The long-term vision for this work is to provide a foundational hardware engine for next-generation biosensing platforms and point-of-care (POC) therapeutic devices. By enabling real-time, patient-specific cardiac simulations on a low-power FPGA, our framework paves the way for a closed-loop system where continuous patient data (e.g., from high-resolution ECG or implanted sensors) can be fed into a 'digital twin' of the patient's heart. This, in turn, allows for the optimization of therapeutic interventions, such as anti-tachycardia pacing or defibrillation, in real-time, aligning directly with the forward-looking goals of bioengineering.}


The remainder of this paper is organized as follows: Section 2 discusses the mathematical background of the Aliev-Panfilov model and the 3D network topology. Section 3 presents simulation and characterization of arrhythmia scenarios. Section 4 details the proposed hardware architecture and the multi-precision arithmetic framework. Section 5 presents the implementation results, including resource utilization and accuracy analysis. Section 6 describes the real-time monitoring and arrhythmia management strategy. Hardware scalability is presented in Section 7. Section 8 discussed the comparison with state-of-the-art. Finally, Section 9 concludes the paper and discusses future research directions.

\section{Introduction and Background of the Model}
In this section, we introduce the mathematical framework and biological significance of the Aliev-Panfilov model, focusing on its application to the simulation of cardiac tissue dynamics, particularly arrhythmias. The model is based on reaction-diffusion equations that simulate the electrical activity of the heart tissue at the cellular level. We also discuss the extension of the model to a three-dimensional (3D) network and present the parameters that define the behavior of the system. Finally, we introduce the topology of the 3D network and its relation to the cardiac tissue structure.

\subsection{Aliev-Panfilov Model Overview}
The Aliev-Panfilov model [28] is a well-known reaction-diffusion model that describes the excitation and recovery dynamics of cardiac cells. It is a simplified, yet effective model used to study wave propagation and arrhythmias in cardiac tissue. The model consists of two coupled ordinary differential equations (ODEs), one governing the membrane potential \( u \) (activation) and the other governing the recovery variable \( v \), which represents the repolarization process.

The model can be represented as follows:

\begin{equation}
\frac{\partial u}{\partial t} = D \nabla^2 u + f(u,v)
\end{equation}

\begin{equation}
\frac{\partial v}{\partial t} = g(u,v)
\end{equation}

where:
- \( u \) represents the membrane potential (activation), ranging from 0 to 1.
- \( v \) represents the recovery process, which is crucial in determining the refractory period of the cardiac cell.
- \( D \) is the diffusion coefficient that controls the propagation speed of the excitation wave across the tissue.
- \( \nabla^2 \) denotes the Laplacian operator, accounting for spatial diffusion.

\subsection{Biological Significance of the Model Variables}

The Aliev-Panfilov model captures key aspects of the cardiac excitation process. The two variables \( u \) and \( v \) are representative of the following biological processes:

\begin{itemize}
    \item \( u \): The membrane potential, which represents the activation of the cardiac cell. This variable is related to the depolarization of the membrane during the action potential and ranges between 0 (resting state) and 1 (full depolarization).
    \item \( v \): The recovery variable, which models the repolarization process of the cardiac cell after it has been activated. This variable governs the cell's refractory period and controls how quickly the cell can be re-excited after an action potential.
\end{itemize}

The functions \( f(u,v) \) and \( g(u,v) \) describe the interactions between these two variables:

\begin{equation}
f(u,v) = -k \cdot u \cdot (u - a) \cdot (u - 1) - u \cdot v
\end{equation}

\begin{equation}
g(u,v) = \varepsilon(u,v) \cdot \left(-v - k \cdot u \cdot (u - a - 1)\right)
\end{equation}

where:
- \( k \) is a constant controlling the strength of excitation.
- \( a \) represents an activation threshold.
- \( \varepsilon(u,v) \) is a function that regulates the recovery process:
  \[
  \varepsilon(u,v) = \varepsilon_0 + \frac{\mu_1 \cdot v}{\mu_2 + u}
  \]
  where \( \varepsilon_0 \) is a constant and \( \mu_1, \mu_2 \) control the rate of recovery and the influence of the membrane potential on the recovery variable.

\subsection{3D Extension of the Model}

To extend the model to three dimensions, the diffusion term \( \nabla^2 u \) in the original two-dimensional model is generalized to account for the spatial spread of excitation in a 3D grid. This extension is crucial for simulating realistic heart tissue behavior, as cardiac cells are arranged in three-dimensional space within the myocardium.

In a 3D grid, each cell is connected to six neighboring cells (north, south, east, west, up, down), and the Laplacian operator becomes:

\[
\nabla^2 u \approx \frac{1}{h^2} \left(
\begin{aligned}
&u_{i+1,j,k} + u_{i-1,j,k} + u_{i,j+1,k} + u_{i,j-1,k} \\
&+ u_{i,j,k+1} + u_{i,j,k-1} - 6u_{i,j,k}
\end{aligned}
\right)
\]

where \( h \) is the spatial step size. The model can be implemented in a 3D lattice to simulate the propagation of electrical waves through the cardiac tissue. \textcolor{blue}{In our numerical implementation, the spatial step size was implicitly set to $h = 1$.}

\textcolor{blue}{As is common in numerical simulations of excitable media, the use of a relatively coarse spatial resolution (implicitly $h = 1$ grid unit) in our current test cases leads to certain computational artifacts. Specifically, this coarse discretization causes square-like wave propagation and unrealistic stability of spiral waves. It is crucial to emphasize that the primary focus of this study is the design and benchmarking of a scalable FPGA-based hardware accelerator, rather than the development of a high-fidelity biophysical model of cardiac arrhythmias. The chosen grid resolutions served to effectively benchmark hardware metrics such as memory bandwidth utilization and processing speed. Because the proposed FPGA architecture is inherently scalable, future implementations utilizing larger FPGA platforms will support much finer spatial resolutions. Decreasing the spatial step size in future works will eliminate these discretization artifacts, yielding clinically realistic wave dynamics without requiring fundamental changes to the underlying hardware architecture.}


\subsection{Model Parameters}
The parameters used in the Aliev-Panfilov model are summarized in Table I, along with their biological interpretations. These parameters govern the dynamics of the membrane potential and recovery process, and their values have been validated through experimental data.

\begin{table}[h!]
\centering
\caption{Parameters used in the Aliev-Panfilov model and their biological interpretation [28].}
\begin{tabular}{|c|c|c|}
\hline
\textbf{Parameter} & \textbf{Description} & \textbf{Value} \\
\hline
\( k \) & Excitation strength & 8 \\
\hline
\( a \) & Activation threshold & 0.15 \\
\hline
\( \varepsilon_0 \) & Recovery baseline & 0.002 \\
\hline
\( \mu_1 \) & Recovery coefficient & 0.2 \\
\hline
\( \mu_2 \) & Recovery influence parameter & 0.3 \\
\hline
\end{tabular}
\end{table}

The physiological realism of the model is ensured by these specific parameter settings, which were adopted from established electrophysiological studies [28], [31], and [32]. Specifically, the excitation strength $k=8$ and activation threshold $a=0.15$ are calibrated to accurately replicate the action potential (AP) shape and the restitution properties—the relationship between the action potential duration and the diastolic interval—of ventricular muscle cells. By anchoring these parameters in recognized experimental literature, the digital twin-inspired frame work provides a reliable basis for simulating complex cardiac wave dynamics that are consistent with biological observations.

\subsection{Topology of the 3D Network}
The topology of the 3D network is depicted in Fig. 1, where each node represents a cardiac cell connected to its six immediate neighbors (north, south, east, west, up, down). This structure simulates the spatial arrangement of cardiac cells in the myocardium and allows the study of wave propagation and arrhythmias in a more realistic setting.

\begin{figure}[h!]
\centering
\includegraphics[width=0.5\textwidth]{topology.png}
\caption{Topology of the 3D cardiac tissue network, where each node is connected to six neighboring nodes.}
\end{figure}


While this figure illustrates a fully volumetric 3D cardiac network for conceptual completeness, the actual hardware implementation in this study utilizes a reduced 3-layer lattice ($200 \times 200 \times 3$). This serves as a computationally efficient approximation and a Proof-of-Concept for validating the 3D routing architecture under FPGA resource constraints.


\subsection{Numerical Simulation of 3D Excitation Wavefront Morphology}
To investigate the electrical behavior of the myocardium in a realistic spatial arrangement, the Aliev-Panfilov model was simulated on a three-dimensional (3D) discretized lattice of size $20 \times 20 \times 3$. This compact grid topology was specifically selected to highlight the discrete nature of signal conduction at the microscopic scale, where intercellular coupling is governed by diffusion-like processes through gap junctions.


The simulation results, as illustrated in Fig. 2, demonstrate a symmetric radial expansion of the transmembrane potential $u$ initiated from a central stimulus. In these spatial potential maps, the color gradient serves as a visual representation of the excitation states: the dark blue regions ($u \approx 0$) indicate the tissue at rest, while the deep red regions ($u \approx 1$) represent full depolarization. The transition zones, highlighted by cyan and yellow hues, identify the active wavefront where the potential exceeds the excitation threshold.


As shown in the figures, the diffusion coefficient $D$ acts as the primary modulator of wavefront morphology. For lower values of $D$ (e.g., $D=0.05$), the excitation remains highly localized with a sharp, "staircase" boundary, indicating high intercellular resistance. Conversely, as $D$ is increased to $1.1$, the enhanced coupling facilitates a more robust recruitment of neighboring nodes, leading to a significantly broader depolarized area within the same temporal window. This observation confirms that the model accurately captures the fundamental physics of cardiac wave propagation, where the extent of the excited region is directly proportional to the coupling strength between cardiac cells.

\begin{figure}[htbp]
    \centering
    \includegraphics[width=1\linewidth]{wave.eps}
    \caption{Spatio-temporal excitation patterns in the 3D cardiac lattice for varying diffusion coefficients ($D$). The expansion of the red-shifted depolarized zone illustrates the critical role of the diffusion parameter in determining the wavefront's spatial extent.}
\end{figure}


In the context of cardiac electrophysiology, the diffusion coefficient $D$ in the Aliev-Panfilov model serves as a macroscopic representation of intercellular coupling, primarily dictated by gap junction conductance [29]. The evaluated range of $D \in [0.05, 1.1]$ was deliberately selected to simulate the transition from healthy myocardium to severely diseased tissue. A value of $D = 1.1$ models a healthy state with uniform and synchronized action potential propagation. Conversely, a drastically reduced coefficient such as $D = 0.05$ simulates highly pathological conditions, such as acute ischemia or fibrotic remodeling, characterized by gap junction uncoupling [30]. Physiologically, this high intercellular resistance severely reduces conduction velocity, creating an arrhythmogenic substrate that promotes spiral wave breakup. This phenomenon is the fundamental electrophysiological mechanism underlying Ventricular Fibrillation (VF) and Ventricular Tachycardia (VT). Consequently, evaluating the proposed hardware framework under low $D$ conditions is crucial for validating its real-time capability to detect and manage these life-threatening, complex arrhythmias.


\section{Simulation and Characterization of Arrhythmia Scenarios}
In this section, we investigate the transition from normal rhythmic conduction to pathological arrhythmic states. By modulating the excitability parameter $a$ and the recovery coefficient $\mu_1$ within the Aliev-Panfilov framework, we successfully reproduce three distinct spiral wave dynamics that characterize clinical arrhythmias.


\subsection{Periodic Spiral (PS) - Stable Re-entry}
The first scenario represents a stable re-entrant circuit, often associated with monomorphic ventricular tachycardia. Under specific parameter sets (e.g., $a = 0.1$), the excitation wave forms a singular, stable spiral core that rotates with a constant frequency. The transmembrane potential $u$ in this state exhibits high-frequency but periodic oscillations, providing a predictable target for automated detection algorithms.

In this regime, the system converges to a stable limit cycle, where the state variables $(u, v)$ undergo periodic transitions. The temporal evolution of the transmembrane potential at any given node $\mathbf{r}$ within the 3D lattice can be described as $u(\mathbf{r}, t) = u(\mathbf{r}, t + T)$, where $T$ represents the constant rotation period of the spiral. The relationship between the excitation and recovery variables in this periodic state is governed by the Aliev-Panfilov nullclines, leading to a stable trajectory in the phase plane.

The 3D diffusion of the electrical wave is characterized by the Laplacian operator $\nabla^2 u$, which, in our discrete $200 \times 200 \times 3$ lattice, ensures spatial coupling. The periodic nature of the PS mode can be mathematically verified by the Inter-Beat Interval (IBI), defined as:
\begin{equation}
IBI_n = t_{peak, n+1} - t_{peak, n} \approx \text{constant}
\end{equation}
where $t_{peak, n}$ is the time of the $n$-th depolarization. As illustrated in Fig. 3, the temporal traces from the core to the peripheral regions exhibit a uniform frequency but are shifted by a phase delay $\phi(\mathbf{r})$, representing the wave propagation time across the myocardial volume.

\begin{figure}[htbp]
    \centering
    \includegraphics[width=\linewidth]{PS.eps}
    \caption{Temporal characterization of the Periodic Spiral (PS) mode in a $200 \times 200 \times 3$ cardiac tissue model ($a=0.1$). (Top to Bottom): Action potential traces from the spiral core, intermediate, and peripheral regions. The results demonstrate a sustained, high-frequency periodic oscillation with a constant IBI and a clear spatial phase delay, confirming a stationary re-entrant core suitable for deterministic hardware detection.}
\end{figure}

From a hardware implementation perspective, the PS mode offers a high signal-to-noise ratio in the frequency domain. Since the spiral core remains stationary, the spectral density of the voltage signal $U(f)$ shows a dominant peak at the fundamental frequency $f_0 = 1/T$, facilitating the use of Low-Complexity Frequency Estimators (LCFE) or fixed-threshold peak detectors in real-time monitoring systems.

\subsection{Quasi-periodic Spiral (QS) - Meandering Dynamics}
As the tissue excitability is altered, the spiral tip begins to migrate, tracing a flower-like or "meandering" trajectory. This quasi-periodic state represents a more complex arrhythmia where the rotation center is non-stationary. The resulting electrical signals show modulated amplitudes and varying peak-to-peak intervals (PPI), challenging the real-time detection system to distinguish between periodicity and onset of chaos.

This transition to the QS regime is formally characterized by a secondary Hopf bifurcation, where the spiral tip loses its circular stationarity and undergoes an epicycloidal motion. Mathematically, this meandering introduces a second incommensurate frequency into the system's dynamics, leading to a quasi-periodic modulation of the transmembrane potential $u(t)$. As a result, the Peak-to-Peak Intervals (PPI) are no longer constant as in the PS mode, but exhibit deterministic fluctuations. To quantify this instability, we performed a statistical analysis over a 15,000 ms simulation period using the Aliev-Panfilov model with excitability parameter $a=0.175$.


The numerical results, summarized in Table II, reveal a significant increase in temporal variability. The mean PPI was calculated as $85.32$ ms with a standard deviation (SD) of $4.56$ ms, resulting in a Coefficient of Variation (CV) of $5.34\%$. This represents a nearly 40-fold increase in rhythm irregularity compared to the periodic state ($CV \approx 0.14\%$). Furthermore, the maximum peak-to-peak jitter observed was $10.20$ ms. Such fluctuations are critical for hardware-based arrhythmia classifiers; a fixed-frequency detection window would suffer from reduced sensitivity, whereas our proposed FPGA architecture utilizes adaptive thresholding to accommodate this $10.20$ ms jitter, ensuring robust classification between organized re-entry and the onset of stochastic chaos.

\begin{table}[htbp]
\centering
\caption{Quantitative analysis of PPI variability and temporal jitter in the QS regime compared to the stable PS mode.}
\label{tab:QS_Statistical_Data}
\scalebox{0.8}{
\begin{tabular}{@{}lccc@{}}
\toprule
\textbf{Metric} & \textbf{Periodic (PS)} & \textbf{Quasi-periodic (QS)} & \textbf{Variance Increase} \\ \midrule
Mean PPI (ms) & 82.14 & 85.32 & +3.87\% \\
Standard Deviation (ms) & 0.12 & 4.56 & +3700\% \\
Coefficient of Variation (CV) & 0.14\% & 5.34\% & $\approx$ 38.1$\times$ \\
Maximum Jitter (ms) & 0.45 & 10.20 & +2166\% \\ \bottomrule
\end{tabular}
}
\end{table}

\subsection{Spiral Turbulence (ST) - Ventricular Fibrillation}
By further increasing the activation threshold $a$ to $0.22$ and maintaining high excitability, the system transitions from an organized re-entrant circuit to a state of spatio-temporal chaos known as Spiral Turbulence (ST). This regime serves as the numerical representation of Ventricular Fibrillation (VF), the most lethal cardiac arrhythmia. 

The transition to ST is fundamentally driven by the \textit{wave-breakup} phenomenon. Mathematically, this occurs when the recovery period of the tissue is long enough that the wave-front of a subsequent excitation encounters the refractory tail of the preceding wave. In the Aliev-Panfilov framework, the condition for breakup is governed by the excitability parameter $a$ and the recovery rate $\varepsilon(u,v)$. As $u$ fails to propagate into regions where $v$ has not yet sufficiently decreased, the continuous wavefront fragments into multiple independent, self-sustaining wavelets.

The spatio-temporal evolution of this process is illustrated in Fig. 4. The sequence initiates with a stochastic distribution of potential (Fig. 4a), acting as a trigger for global instability. As the simulation progresses, localized excitation centers emerge (Fig. 4b) and begin to fragment (Fig. 4c). By the final stages (Fig. 4e-f), the lattice is populated by multiple wandering wavelets with no stationary core. This spatial decorrelation ensures that any two nodes in the $200 \times 200 \times 3$ lattice exhibit non-coherent electrical activity.

Quantitatively, the ST mode exhibits extreme rhythm irregularity. As summarized in Table II, the Peak-to-Peak Interval (PPI) variability reaches its maximum in this state. The statistical analysis reveals a Mean PPI of $54.20$~ms with a standard deviation of $9.98$~ms, yielding a Coefficient of Variation (CV) of $18.42\%$. This high CV, coupled with a maximum temporal jitter of $28.40$~ms, underscores the necessity of the adaptive detection thresholds implemented in our FPGA architecture. The chaotic nature of the ST signal, characterized by its broadband power spectrum, provides a rigorous validation for the robustness of the proposed real-time arrhythmia management system.

\begin{figure*}[htbp]
    \centering
    \includegraphics[width=.8\linewidth]{ST.jpg}
    \caption{Spatio-temporal characterization of the Spiral Turbulence (ST) mode. (a-f) Sequential snapshots illustrate the wave-breakup mechanism and the emergence of multiple wandering wavelets, representing the electrical signature of Ventricular Fibrillation.}
\end{figure*}


The parameter $a$ in the Aliev-Panfilov model dictates the macroscopic activation threshold of the cardiac tissue, serving as the primary bifurcation parameter governing the transition from stable propagation to spatiotemporal chaos. The selection of $a = 0.22$ to represent Ventricular Fibrillation (VF) is non-arbitrary and mathematically deterministic. The driving force of the wavefront—analogous to the net depolarizing current—is proportional to the area under the excitation polynomial $f(u)$ in the active depolarization window $u \in [a, 1]$. This excitation energy, $W$, is defined as:
\begin{equation}
W(a) = \int_{a}^{1} k u(u-a)(1-u) \, du
\end{equation}
A parametric sweep of $a$ reveals a critical energetic threshold. For $a \in [0.10, 0.15]$, $W(a)$ is highly positive, ensuring robust, periodic spiral wave rotation characteristic of monomorphic tachycardia. However, as the threshold increases towards $a = 0.20$, the integration interval narrows and the polynomial amplitude diminishes, strictly reducing the available excitation energy. At the critical bifurcation point $a = 0.22$, $W(a)$ drops below the energetic requirement to overcome the repolarizing sink (the $-uv$ term). Consequently, the wavefront fails to sustain continuous propagation, leading to deterministic conduction block and the fragmentation of a single spiral into multiple wandering wavelets (wavebreak). This resulting state of Spiral Turbulence (ST) perfectly mimics the uncoordinated, multi-wavelet spatiotemporal chaos that defines the electrophysiological morphology of VF.


\subsection{Comparative Analysis and Hardware Implementation Implications}
The transition from Periodic Spiral (PS) to Spiral Turbulence (ST) represents a significant increase in the complexity of the cardiac electrical signal. To facilitate the transition to the hardware implementation phase, a comparative analysis of the three investigated regimes is presented in Table III.

\begin{table}[htbp]
\centering
\caption{Comparative Statistical Metrics Across PS, QS, and ST Arrhythmia Modes.}
\scalebox{0.8}{
\begin{tabular}{@{}lcccc@{}}
\toprule
\textbf{Metric} & \textbf{Periodic (PS)} & \textbf{Quasi-periodic (QS)} & \textbf{Turbulence (ST)} \\ \midrule
Dominant Dynamics & Stable Limit Cycle & Meandering Core & Wave Breakup \\
Mean PPI (ms) & 82.14 & 85.32 & 54.20 \\
Std. Deviation (ms) & 0.12 & 4.56 & 9.98 \\
Coeff. of Var. (CV) & 0.14\% & 5.34\% & 18.42\% \\
Max. Jitter (ms) & 0.45 & 10.20 & 28.40 \\
Hardware Challenge & Fixed Threshold & Window Jitter & Adaptive Tracking \\ \bottomrule
\end{tabular}
}
\end{table}

The data reveals two critical trends that dictate the design of the real-time detection system. First, the significant drop in Mean PPI during the ST mode ($54.20$~ms) confirms the high-frequency nature of Ventricular Fibrillation (VF), necessitating high-speed sampling in the FPGA-based monitors. Second, the drastic jump in the Coefficient of Variation (CV) from $0.14\%$ to $18.42\%$ highlights the extreme stochasticity of the signal in the chaotic regime. 

From a hardware perspective, while a simple peak-detection algorithm suffices for the PS mode, the high temporal jitter ($28.40$~ms) and unpredictable wavefront arrivals in the ST mode render fixed-threshold systems ineffective. This necessitates the development of an architecture capable of parallel processing and adaptive signal analysis. Consequently, the next section details the implementation of these 3D models on an FPGA platform, leveraging its inherent parallelism to handle the high-throughput requirements of the $200 \times 200 \times 3$ cardiac lattice.


\section{FPGA-Based 3D Arrhythmia Processor}
The computational complexity of the $200 \times 200 \times 3$ cardiac lattice necessitates a high-performance hardware accelerator capable of real-time monitoring. The proposed processor is designed to manage three distinct arrhythmic regimes: stable re-entry (PS), meandering dynamics (QS), and chaotic wave-breakup (ST). By leveraging the inherent parallelism of FPGAs, the architecture ensures that the transition between these pathological states is detected with high temporal resolution, providing a robust platform for closed-loop arrhythmia management.


\subsection{Numerical Precision and Word-Length Optimization}
To facilitate the real-time simulation of the $200 \times 200 \times 3$ cardiac lattice on a Virtex-7 FPGA, a rigorous numerical optimization strategy was implemented. Given the high computational density of 120,000 nodes, architecture must maintain a delicate balance between bio-physical fidelity and hardware resource utilization. We utilized a hierarchical multi-precision fixed-point arithmetic framework, designated as $Q(I, F)$, to replace floating-point operations while preserving the complex wave-breakup dynamics of the Aliev-Panfilov model. 

The optimization follows a strategic differentiation between storage and computational precision. For memory efficiency and seamless integration with the Virtex-7 DSP48E1 slices, the state variables $u$ (transmembrane potential) and $v$ (recovery variable) are stored in \textbf{18-bit} registers ($Q4.14$). An integer width of $I=4$ (including the sign bit) ensures a sufficient guard band to prevent overflow during rapid depolarization phases, where values remain within the $[0, 1.2]$ range but require headroom for spatial coupling. However, to mitigate the accumulation of quantization noise during spatial and temporal integration, the internal datapath of the Processing Element (PE) expands to an intermediate \textbf{24-bit} precision ($Q6.18$). This expansion is particularly critical for the 3D Laplacian operator ($\nabla^2 u$), which aggregates signals from six spatial neighbors. By utilizing a 24-bit accumulator, we ensure that the \textit{numerical dissipation}—which could otherwise lead to the artificial self-termination of re-entrant waves in the chaotic ST mode—is suppressed below a critical Mean Squared Error (MSE) of $10^{-7}$ relative to a 64-bit floating-point reference.


To further enhance area efficiency and maximize the parallelism of the 120,000-node grid, constant-coefficient multiplications were transformed into multiplierless networks using Canonical Signed Digit (CSD) encoding. Parameters such as the excitation threshold $a=0.15$ and the diffusion coefficient $D$ are implemented via LUT-based shift-and-add trees rather than dedicated DSP slices. For instance, the linear scaling of $a \cdot u$ is approximated as $a \cdot u \approx (u \gg 3) + (u \gg 6) + (u \gg 7)$. This strategy reserves the high-performance DSP48E1 hard-cores exclusively for the non-linear coupling terms, specifically $u^2$ and the $uv$ product, which are computed at a temporary 36-bit precision before being re-quantized. This multi-precision approach ensures stable spiral wave meandering across all three arrhythmic regimes while optimizing the Virtex-7's logic fabric. The statistical mapping of the optimized arithmetic is summarized in Table IV.

\begin{table}[htbp]
\centering
\caption{Optimized Multi-Precision Word-Length and Arithmetic Mapping for Virtex-7.}
\label{tab:word_length}
\scalebox{0.7}{ 
\begin{tabular}{lcccc}
\toprule
\textbf{Term/Variable} & \textbf{Storage Format} & \textbf{Arithmetic Format} & \textbf{Implementation} & \textbf{MSE} \\ \midrule
$u, v$ (States) & $Q4.14$ (18-bit) & $Q6.18$ (24-bit) & BRAM / Registers & $< 10^{-7}$ \\
$\nabla^2 u$ (Laplacian) & - & $Q8.16$ (24-bit) & Shift-Add Tree & $< 10^{-6}$ \\
$a, \varepsilon_0, k$ (Params) & CSD & CSD & LUT-based (Logic) & Negligible \\
$u^2, uv$ (Non-linear) & - & $Q8.28$ (36-bit) & DSP48E1 Slices & $< 10^{-9}$ \\
$dt$ (Temporal Step) & $Q0.18$ & $Q0.18$ & Constant Shift & $< 10^{-8}$ \\ \bottomrule
\end{tabular}
}
\end{table}


The Aliev-Panfilov model parameters presented in Table 1 were directly adopted from [28] without any biological scaling or modification. However, to accommodate the FPGA hardware constraints and ensure real-time performance, hardware-specific adaptations—such as fixed-point quantization and Canonical Signed Digit (CSD) encoding—were applied.


\subsection{Micro-Architecture of the Cardiac Processing Element (PE)}
The Cardiac Processing Element (PE) is the core computational unit responsible for processing the single-cell cardiac model based on the Aliev-Panfilov model. This element performs the necessary calculations for membrane potential and recovery variable dynamics. The PE consists of multiple functional blocks that process data in parallel, ensuring efficient real-time simulation. The architecture of the PE is shown in Fig. 5.

\subsubsection{1. Inputs Block}
The Inputs block is responsible for receiving the model parameters and the initial values of \( u \) and \( v \), the membrane potential and recovery variables. These parameters and initial values are essential for starting the simulation and will be stored in the State Memory block for further processing. The State Memory block stores \( u \) and \( v \), the current state of the model, which are used throughout the entire simulation.

\subsubsection{2. State Memory Block}
The State Memory block stores the initial values of \( u \) and \( v \), the membrane potential and recovery variable, and keeps them updated during each simulation cycle. This block is critical as it ensures that the model's state is available for all subsequent calculations. The values of \( u \) and \( v \) are updated in each cycle and passed to the next block in the architecture for further processing.

\subsubsection{3. Laplacian Calculation Block}
The Laplacian Calculation Block computes the Laplacian of the membrane potential, \( \nabla^2 u \), which represents the spatial diffusion of the electrical signal across neighboring cells. The Laplacian is calculated using the following discrete approximation:

\[
\nabla^2 u(i,j,k) = \frac{1}{h^2} \left[ 
\begin{aligned}
    u(i+1,j,k) &+ u(i-1,j,k) \\
    &+ u(i,j+1,k) \\
    &+ u(i,j-1,k) \\
    &+ u(i,j,k+1) \\
    &+ u(i,j,k-1) \\
    &- 6u(i,j,k)
\end{aligned}
\right]
\]

This formula calculates the second spatial derivative, accounting for the neighboring cells around each point in the grid. The computed Laplacian is passed to the Shift-Add Block for further processing.

\subsubsection{4. Shift-Add Block}
The Shift-Add Block performs the operation of multiplying the Laplacian by the diffusion coefficient \( D \) and dividing it by \( h^2 \), as shown by the equation:

\[
\frac{D}{h^2} \cdot \nabla^2 u
\]

This block is designed to efficiently perform constant multiplications using shift and addition operations. The result of this operation is then passed to the Nonlinear Computations Block for further calculations.

\subsubsection{5. Nonlinear Computations Block}
The Nonlinear Computations Block calculates the nonlinear functions \( f(u, v) \) and \( g(u, v) \), which describe the interaction between the membrane potential and the recovery variable. These functions are given by the following equations:

\[
f(u, v) = -k \cdot u \cdot (u - a) \cdot (u - 1) - u \cdot v
\]

\[
g(u, v) = \epsilon(u, v) \cdot (-v - k \cdot u \cdot (u - a - 1))
\]

The results of these nonlinear functions are used to update the state of the system and are passed to the State Update Block for further computation.

\subsubsection{6. State Update Block}
The State Update Block computes the updated values of \( u(t+1) \) and \( v(t+1) \), the membrane potential and recovery variable, using the discrete Euler method. The updated values are calculated as follows:

\[
u(t+1) = u(t) + \Delta t \cdot \left( \frac{D}{h^2} \cdot \nabla^2 u + f(u, v) \right)
\]

\[
v(t+1) = v(t) + \Delta t \cdot g(u, v)
\]

The updated values \( u(t+1) \) and \( v(t+1) \) are then passed to the Final Memory Block for storage.

\subsubsection{7. Final Memory Block}
The Final Memory Block stores the updated values of \( u(t+1) \) and \( v(t+1) \) after each simulation cycle. These values are used for further simulation steps or output storage. The updated values are also passed to the BRAM (Final Storage) for long-term storage.

\subsubsection{8. Feedback Loop}
The Feedback Loop ensures that the updated values of \( u(t+1) \) and \( v(t+1) \) are sent back to the State Memory for the next time step. This feedback mechanism is crucial for continuous time-stepping simulations, as it ensures that each time step uses the most recent data.

\subsubsection{9. Data Flow and Communication within the PE}

The data flow within the PE is organized as follows:

\begin{itemize}
    \item Initial values of \( u \) and \( v \) are loaded into State Memory.
    \item Laplacian Calculation Block computes the spatial diffusion.
    \item Shift-Add Block applies the diffusion operation.
    \item Nonlinear Computations Block calculates the functions \( f(u, v) \) and \( g(u, v) \).
    \item State Update Block updates the values of \( u(t+1) \) and \( v(t+1) \).
    \item Final Memory Block stores the updated values.
    \item The Feedback Loop sends the updated values back to State Memory for the next cycle.
\end{itemize}

The PE is optimized for efficient, real-time simulation of a single cardiac cell. By utilizing components such as DSP Units, Shift-Add operations, Adders, and Multiplier-Accumulator units, the PE ensures high performance and low-latency computation. The modular design of the PE allows it to be scalable for simulating large networks of cardiac cells, making it ideal for real-time cardiac modeling.

\begin{figure}[h!]
\centering
\includegraphics[width=0.5\textwidth]{architecture_single.png}
\caption{Cardiac processing element architecture}
\end{figure}


\subsection{3D Lattice Integration and Memory Streaming}
The transition from a single-cell Processing Element (PE) to a large-scale $200 \times 200 \times 3$ heterogeneous lattice necessitates a robust architectural framework to manage the extreme computational density of 120,000 nodes. To achieve real-time throughput while maintaining biophysical fidelity, we implement a massively parallel pipelined architecture optimized for high-bandwidth data movement. 

The 3D cardiac tissue is modeled as a discretized grid where each node $(i, j, k)$ computes the 3D Laplacian $\nabla^2 u$ based on a 7-point stencil. To overcome the routing congestion and logic fabric limitations of a 3D topology, we utilize a spatial decomposition strategy where each PE cluster is mapped to a specific sub-lattice. By employing boundary registers (ghost cells) to store activation potentials from adjacent planes, we minimize global interconnect overhead and ensure that spatial coupling is resolved within a single clock cycle.

The primary bottleneck in simulating massive cardiac grids is the "Memory Wall"—the disparity between high-speed PE datapath execution and Block RAM (BRAM) access latency. We address this through a multi-bank memory interleaving strategy and synchronous circular streaming. In this approach, state variables $(u, v)$ are streamed from the State Memory into a deep execution pipeline. By overlapping the Laplacian calculation of the next node with the nonlinear updates of the current node, the architecture achieves a throughput of one node per clock cycle. This hardware-level optimization allows the system to monitor the entire $1.2 \times 10^5$ node lattice with sub-millisecond latency, providing a high-fidelity digital twin-inspired frame work for real-time arrhythmia detection and management.


\section{Implementation Results and Resource Utilization}
The proposed 3D cardiac monitoring system was implemented on a Xilinx Virtex-7 FPGA platform. This section provides a comprehensive evaluation of the architecture in terms of hardware efficiency, timing, numerical precision, and biological fidelity.

\subsection{Hardware Resource Efficiency: Single-PE vs. 3D Lattice}
The hardware implementation was targeted at the Xilinx Virtex-7 FPGA (XC7V2000T), utilizing its extensive Block RAM (BRAM) and DSP48E1 slices. Table V presents a comparative analysis of resource utilization between a standalone single-cell Processing Element (PE) and the full-scale $200 \times 200 \times 3$ lattice. 

A critical observation is the non-linear scaling of DSP slices relative to the number of nodes. By leveraging a multiplierless design for the Aliev-Panfilov nonlinear terms and utilizing Shift-Add operations for the Laplacian diffusion coefficient, we significantly reduced the DSP footprint. The single-cell PE requires minimal logic, which allowed for the integration of 120,000 nodes through a high-density streaming architecture. 

The memory subsystem was the most resource-intensive component, as the $200 \times 200 \times 3$ grid requires the simultaneous storage of both activation ($u$) and recovery ($v$) variables. To support the 7-point stencil computation without stalling the pipeline, we employed a multi-bank BRAM configuration. This setup provides the necessary bandwidth for the streaming controller while maintaining 18-bit fixed-point precision for each state variable, ensuring a balance between resource economy and numerical stability.

\begin{table}[h]
\centering
\caption{FPGA Resource Utilization: Single-PE vs. 3D Lattice on Virtex-7}
\scalebox{0.9}{
\begin{tabular}{|l|c|c|c|}
\hline
\textbf{Resource} & \textbf{Single-PE} & \textbf{3D Lattice (120K Nodes)} & \textbf{Available} \\ \hline
LUTs              & 428                & 214,652 (10.35\%)               & 2,073,600          \\ \hline
Registers         & 315                & 157,840 (3.81\%)                & 4,147,200          \\ \hline
BRAM (36Kb)       & 1                  & 480 (32.65\%)                   & 1,470              \\ \hline
DSP Slices        & 4                  & 1,200 (18.18\%)                 & 6,600              \\ \hline
\end{tabular}
}
\end{table}

\subsection{Timing Analysis and Deterministic Throughput}
The temporal performance of the proposed 3D cardiac architecture was evaluated using post-route timing analysis on the Virtex-7 fabric. The design achieves a stable maximum operating frequency ($F_{max}$) of 125 MHz, corresponding to a clock period ($T_{clk}$) of 8 ns. A critical advantage of this FPGA-based approach over conventional GPU or CPU simulations is its strictly deterministic execution time, which is essential for medical monitoring applications.

The computational throughput ($\Theta$) of the system is optimized to produce one updated node per clock cycle. With a total lattice size of $N_{total} = 120,000$ nodes and a pipeline depth of $L_{pipe} = 24$ cycles, the total latency for a single full-lattice update ($T_{update}$) is calculated as follows:
\begin{equation}
T_{update} = (N_{total} + L_{pipe}) \times T_{clk} \approx 120,024 \times 8 \, ns \approx 0.96 \, ms
\end{equation}

Consequently, the system provides a lattice refresh rate of 1,041 Hz, delivering a throughput of $125 \times 10^6$ node updates per second. As summarized in Table VI, this performance offers a significant temporal margin compared to biological cardiac dynamics. For instance, the spiral wave activity in Spiral Turbulence (ST) mode typically exhibits a period of approximately 50--60 ms. Our architecture achieves a real-time acceleration factor of approximately 56$\times$, ensuring that transient spatiotemporal triggers and re-entrant wave-breaks are captured with microsecond resolution. This deterministic high-speed processing enables the system to function as a high-fidelity digital twin-inspired frame work for proactive arrhythmia detection.

\begin{table}[h]
\centering
\caption{Timing Performance and Throughput Summary}
\scalebox{1}{
\begin{tabular}{|l|l|}
\hline
\textbf{Parameter} & \textbf{Value} \\ \hline
Operating Frequency ($F_{max}$) & 125 MHz \\ \hline
Pipeline Throughput & 1 Node/Cycle \\ \hline
Effective Throughput & 125 Million Nodes/s \\ \hline
Lattice Update Latency & 0.96 ms \\ \hline
Lattice Refresh Rate & 1,041.6 Hz \\ \hline
Biological Real-time Margin & 56.4 $\times$ \\ \hline
Timing Closure Margin (Slack) & 0.42 ns \\ \hline
\end{tabular}
}
\end{table}

\subsection{Numerical Validation and Fixed-Point Accuracy}
The computational accuracy of the proposed digital twin-inspired frame work was verified by comparing the 18-bit fixed-point hardware implementation against a 64-bit double-precision MATLAB reference. This validation ensures that the hardware-level optimizations maintain physiological accuracy under word-length constraints.

Fig. 6 showcases the temporal evolution of membrane potential $u(t)$ for the Periodic Spiral (PS) mode across five strategic nodes. The results demonstrate high synchronization between the software simulation and the FPGA implementation. A negligible phase drift is observed due to the cumulative effect of 18-bit fixed-point rounding over 15,000 steps; however, the action potential morphology remains perfectly preserved. The quantitative analysis reveals a Mean Squared Error (MSE) in the range of $10^{-2}$, confirming that the proposed architecture provides sufficient precision for characterizing complex 3D cardiac arrhythmias in real-time.

\begin{figure*}[htbp]
    \centering
    \includegraphics[width=\linewidth]{fpga_simulation_PS.eps} 
    \caption{Temporal synchronization and hardware precision validation for the PS mode. The near-perfect alignment between MATLAB (solid) and 18-bit FPGA (dashed) results across five nodes confirm the robustness of the 3D cardiac digital twin-inspired frame work.}
\end{figure*}

To further validate the hardware architecture under non-linear dynamics, a comprehensive statistical analysis was conducted for the Quasi-Periodic Spiral (QS) and Spatiotemporal Turbulence (ST) modes. Given the chaotic nature of these regimes, a detailed error characterization is essential to prove that the 18-bit fixed-point implementation maintains structural stability over a 1500 ms simulation period.

Table VII summarizes the Mean Squared Error (MSE), Root Mean Squared Error (RMSE), and the Correlation Coefficient ($\rho$) for both regimes. Consistent with the $10^{-2}$ error range observed in the PS mode, the QS and ST modes exhibit MSE values of approximately $2.8 \times 10^{-2}$ and $5.4 \times 10^{-2}$, respectively. The slightly higher error in the ST mode is attributed to the rapid spatial gradients and turbulent transitions, which are more sensitive to fixed-point quantization. However, a correlation coefficient exceeding 98.5\% across all nodes confirms that the hardware implementation accurately tracks the macro-level dynamics and morphological features of the cardiac twin without numerical divergence.

\begin{table}[htbp]
\centering
\caption{Statistical comparison of 18-bit FPGA implementation vs. Double-precision MATLAB model for complex arrhythmia modes.}
\scalebox{0.9}{ 
\begin{tabular}{lcccc}
\hline
\textbf{Arrhythmia Mode} & \textbf{MSE} & \textbf{RMSE} & \textbf{Correlation ($\rho$)} & \textbf{Max Error} \\ \hline
Quasi-Periodic (QS)      & $2.84 \times 10^{-2}$ & $0.168$ & $0.9912$ & $0.21$ \\
Turbulence (ST)          & $5.41 \times 10^{-2}$ & $0.232$ & $0.9854$ & $0.34$ \\ \hline
\end{tabular}
}
\end{table}

\subsection{Spatiotemporal Dynamics and Arrhythmia Patterns}
To evaluate the spatial integrity of the 18-bit fixed-point digital twin-inspired frame work, Fig. 7 illustrates the steady-state membrane potential $u$ across the 3D lattice. From a hardware perspective, the successful formation of these spiral waves confirms the precise mapping of the 3D Laplacian stencil onto the FPGA's parallel processing elements.

The synchronized wavefronts observed in layers $z=1$ to $z=3$ demonstrate that the fixed-point word-length provides sufficient dynamic range to capture steep spatial gradients without numerical artifacts. This structural stability across the transmural depth proves that the proposed parallel architecture effectively maintains the morphology of complex re-entrant patterns. Consequently, the hardware implementation achieves high-fidelity spatiotemporal reconstruction while offering the superior throughput necessary for real-time cardiac digital twin-inspired frame work applications.

\begin{figure}[htbp]
    \centering
    \includegraphics[width=\linewidth]{Spatiotemporal.eps} 
    \caption{FPGA-generated snapshots of the PS mode. The spatial coordinates ($200 \times 200 \times 3$) and synchronized layers confirm the structural fidelity and hardware-level stability of the digital twin-inspired frame work.}
\end{figure}

It is important to note that while the numerical accuracy and spatiotemporal stability of the proposed hardware architecture are explicitly validated against high-precision software models in this study, the physiological realism of the generated arrhythmia patterns (VT/VF) relies on the well-established experimental validation of the underlying Aliev-Panfilov framework [31], [32].


\subsection{Power Consumption and Energy Efficiency}
Given the massive computational density of the $200 \times 200 \times 3$ lattice and the extensive utilization of Virtex-7 resources (including 214,652 LUTs and 1,200 DSP slices), evaluating the thermal and energy footprint of the proposed digital twin-inspired frame work is imperative. The power profile was estimated using the Xilinx Vivado Power Analyzer (VPA) under post-route conditions, assuming a worst-case toggle rate corresponding to the chaotic Spatiotemporal Turbulence (ST) regime.

Operating at a maximum frequency ($F_{max}$) of 125 MHz, the total on-chip power consumption is estimated at $5.42$ W. As detailed in Table VIII, this comprises $1.78$ W of static power—typical for the large leakage currents in the high-capacity XC7V2000T fabric—and $3.64$ W of dynamic power. The dynamic dissipation is predominantly driven by the high-bandwidth multi-bank BRAM streaming and the concurrent switching of 1,200 DSP48E1 slices during the 36-bit non-linear computations.

To evaluate the computational efficiency of the architecture independently of the lattice size, we calculate the Energy per Node Update ($E_{update}$). Since the deeply pipelined PE architecture achieves an effective throughput ($\Theta$) of $125 \times 10^6$ node updates per second (as established in Section 5. 2), the total energy required to update a single spatial node is:
\begin{equation}
E_{update} = \frac{P_{total}}{\Theta} = \frac{5.42 \text{ W}}{125 \times 10^6 \text{ updates/s}} \approx 43.36 \text{ nJ/update}
\end{equation}

When considering only the active computational energy (dynamic power), the efficiency improves to $29.12$ nJ/update. This ultra-low energy footprint demonstrates that the hierarchical multi-precision fixed-point optimization effectively eliminates the massive power overhead typically associated with floating-point GPUs. Consequently, the proposed FPGA accelerator provides a highly energy-efficient platform, making it suitable for scalable and real-time whole-heart monitoring systems.


\begin{table}[htbp]
\centering
\caption{Post-Route Power Estimation and Energy Efficiency on Virtex-7 (125 MHz)}
\scalebox{0.95}{
\begin{tabular}{lc}
\hline
\textbf{Parameter} & \textbf{Estimated Value} \\ \hline
Operating Frequency ($F_{max}$) & 125 MHz \\
Effective Throughput ($\Theta$) & $125 \times 10^6$ Nodes/s \\
Static Power ($P_{stat}$) & 1.78 W \\
Dynamic Power ($P_{dyn}$) & 3.64 W \\
Total On-Chip Power ($P_{total}$) & 5.42 W \\ \hline
Dynamic Energy per Update ($E_{dyn}$) & 29.12 nJ \\
Total Energy per Update ($E_{update}$) & 43.36 nJ \\ \hline
\end{tabular}
}
\end{table}


\subsection{Limitations and Extension to Physiological Geometry}
While the proposed framework demonstrates significant computational efficiency and robustness, it is important to acknowledge the geometrical limitations of the current study. The simulations of the Aliev-Panfilov reaction-diffusion model were conducted on an idealized $200 \times 200 \times 3$ regular lattice. This architecture effectively represents a simplified, localized three-dimensional slab of ventricular tissue. This abstraction was intentionally chosen to rigorously validate the baseline computational dynamics and network-on-chip routing architecture without the confounding computational overhead associated with irregular boundary conditions.

However, the physiological structure of the human heart is highly complex, characterized by specific curvatures, varying wall thicknesses, and heterogeneous tissue structures. Extending the current regular model to a realistic whole-heart geometry requires two fundamental modifications:

\begin{itemize}
    \item \textbf{Integration of Anatomical Geometries:} The current uniform Cartesian grid must be transitioned to patient-specific geometries. This can be achieved by utilizing high-resolution voxel-based models or unstructured tetrahedral meshes derived from clinical imaging modalities such as Magnetic Resonance Imaging (MRI) or Computed Tomography (CT). Given the lattice-based nature of our proposed architecture, voxel-based mapping is a naturally compatible approach for future hardware integration.
    
    \item \textbf{Incorporation of Myocardial Anisotropy:} Real cardiac tissue exhibits significant structural anisotropy, where electrical action potentials propagate predominantly along the longitudinal axis of myocardial fibers. To capture this physiological reality, the isotropic diffusion term in the current model ($\nabla^{2} V$) must be upgraded to an anisotropic formulation. By introducing a spatially varying diffusion tensor, denoted as $D$, the wave propagation equation extends to $\nabla \cdot (D \nabla V)$. The tensor $D$ can be populated using fiber orientation data acquired from Diffusion Tensor MRI (DT-MRI).
\end{itemize}

Implementing these extensions will bridge the gap between the current idealized computational framework and clinically relevant, patient-specific predictive modeling of complex arrhythmias.

\section{Real-Time Arrhythmia Detection and Management Logic}
The primary objective of the proposed 3D cardiac digital twin-inspired frame work is to transition from a passive simulation environment to an active, real-time arrhythmia management system. By leveraging the massively parallel architecture of the Virtex-7 FPGA, the processor integrates a dedicated supervisory layer capable of monitoring the 120,000-node lattice with microsecond resolution. This section details the hardware-level logic designed to autonomously detect pathological transitions—ranging from stable re-entrant spirals to chaotic wave-breakups—and the subsequent management strategies employed to facilitate closed-loop intervention and therapeutic reporting.


The proposed arrhythmia management framework integrates a real-time supervisory layer to classify cardiac states across the 120,000-node lattice. Table IX summarizes the decision criteria based on two hardware-extracted biomarkers: dominant frequency ($f_{dom}$) and wave-break density ($\Omega$). The parameter $\Omega$ represents the count of phase singularities (spiral tips) identified within the 3D topology. 

In the Periodic Spiral (PS) mode, the system maintains a stable $f_{dom} \approx 5$ Hz with a single singular point ($\Omega = 1$). A transition to the Quasi-Periodic (QS) regime is detected through frequency fluctuations and tip meandering ($1 < \Omega < 3$). The critical Spatiotemporal Turbulence (ST) state is identified by a rapid increase in wave-break density ($\Omega \geq 3$) and $f_{dom} > 7.5$ Hz. Upon reaching these thresholds, the FPGA logic triggers an emergency stimulus within a single update cycle ($0.96$ ms), enabling near-instantaneous closed-loop intervention.


\begin{table}[htbp]
\centering
\caption{digital twin-inspired frame work Decision Logic: Arrhythmia Classification and Management Strategy.}
\scalebox{0.6}{
\begin{tabular}{lllll}
\toprule
\textbf{Detected Mode} & \textbf{Dominant Freq. ($f_{dom}$)} & \textbf{Wave-breaks ($\Omega$)} & \textbf{digital twin-inspired frame work Status} & \textbf{Management Action} \\ \midrule
Stable Spiral (PS)     & $4.5 - 5.5$ Hz                     & $\Omega = 1$                   & Periodic Re-entry           & Observation \& Logging      \\
Meandering (QS)        & $5.5 - 7.5$ Hz                     & $1 < \Omega < 3$               & Complex Dynamics            & \textbf{Pre-emptive Warning} \\
Turbulence (ST)        & $> 7.5$ Hz                         & $\Omega \geq 3$                & \textbf{Fibrillation}       & \textbf{Emergency Stimulus} \\ \bottomrule
\end{tabular}
}
\end{table}


To demonstrate the clinical-grade reliability of the 3D cardiac digital twin-inspired frame work, the system was subjected to an extended monitoring protocol. In this scenario, the management unit performs sub-millisecond inspections of the $120,000$-node lattice, generating a real-time status log. When the system identifies a transition to the chaotic ST regime, it autonomously modulates the feedback control gain ($\Gamma$) and triggers localized stimuli to suppress wave-breaks. Table X provides the comprehensive event log, showcasing the high-fidelity tracking and autonomous intervention capabilities of the FPGA processor.

\begin{table*}
\centering
\caption{Comprehensive System Event Log: Real-Time Multi-Parametric Monitoring and Closed-Loop Control.}
\scalebox{0.8}{
\begin{tabular}{cccccccccc}
\toprule
\textbf{Time (ms)} & \textbf{Lattice Sync} & \textbf{$u_{max}$} & \textbf{$f_{dom}$ (Hz)} & \textbf{$\Omega$} & \textbf{Target Mode} & \textbf{Status Flag} & \textbf{Feedback Gain ($\Gamma$)} & \textbf{Management Action} \\ \midrule
0 -- 100           & 0.99                  & 1.12               & 4.92                    & 1                 & \textbf{PS}          & \texttt{0000}        & 0.00                              & Baseline Monitoring        \\
100 -- 200          & 0.98                  & 1.08               & 5.15                    & 1                 & \textbf{PS}          & \texttt{0000}        & 0.00                              & Normal Trace Logging       \\
200 -- 300          & 0.92                  & 1.02               & 5.88                    & 2                 & \textbf{QS}          & \texttt{0010}        & 0.15                              & \textbf{Warning: Meandering} \\
300 -- 400          & 0.88                  & 0.95               & 6.42                    & 2                 & \textbf{QS}          & \texttt{0010}        & 0.30                              & Parameter Tuning Active    \\
400 -- 500          & 0.75                  & 0.82               & 7.10                    & 3                 & \textbf{ST-Onset}    & \texttt{0110}        & 0.55                              & \textbf{Pre-emptive Alert} \\
500 -- 520          & 0.52                  & 0.65               & 8.55                    & 6                 & \textbf{ST (Chaos)}  & \texttt{1100}        & 0.85                              & \textbf{Emergency Trigger} \\
520 -- 540          & 0.31                  & 0.58               & 9.12                    & 8                 & \textbf{ST (Chaos)}  & \texttt{1111}        & 1.00                              & \textbf{Active Defibrillation} \\
540 -- 600          & 0.65                  & 1.25               & ---                     & ---               & \textbf{In-Stim}     & \texttt{1110}        & 1.00                              & Signal Overdrive Phase     \\
600 -- 800          & 0.85                  & 0.45               & 3.85                    & 0                 & \textbf{Recovery}    & \texttt{1000}        & 0.45                              & Post-Shock Stabilization   \\
800 -- 1000         & 0.96                  & 1.05               & 4.85                    & 1                 & \textbf{PS}          & \texttt{0000}        & 0.00                              & System Re-synchronized     \\ \bottomrule
\end{tabular}
}
\end{table*}


The hierarchical logging mechanism operates at two distinct temporal resolutions. Under stable conditions ($t < 400$ ms), the system performs "Heartbeat Logging," capturing global state variables at a lower sampling rate to conserve power and memory bandwidth. However, as the detection logic identifies a drop in the Lattice Synchronization index (below $0.85$), the hardware automatically switches to "High-Fidelity Event Logging." 

In this high-resolution mode, the FPGA's internal Block RAM (BRAM) buffers are utilized to record $u_{max}$ and $\Omega$ at every $20$ ms interval. This transition is marked by the Status Flag \texttt{0010} (QS Mode), where the autonomous controller initiates the first stage of intervention by increasing the Feedback Gain ($\Gamma$). The most critical phase of the log occurs between $500$ ms and $540$ ms; here, the simultaneous breach of the frequency threshold ($f_{dom} > 7.5$ Hz) and the wave-break count ($\Omega \geq 3$) triggers the \texttt{1111} critical flag. 

During this "Emergency Phase," the management unit suppresses the chaotic dynamics by injecting a localized inhibitory stimulus ($I_{stim}$), evidenced by the transient spike in $u_{peak}$ to $1.25$ V. This comprehensive logging ensures that every pathological transition is not only detected but also documented with sub-millisecond precision, providing a complete "Digital Trace" of the heart's recovery from spatiotemporal turbulence.

\textcolor{blue}{Traditional software models are far too slow to react in a clinically relevant timeframe. In contrast, our FPGA implementation, which achieves a 56-fold acceleration margin over biological real time, can process incoming sensor data and simulate potential outcomes of a therapeutic shock in sub-milliseconds. For instance, one can envision a multi-electrode biosensor array providing real-time electrogram data from the epicardium. Our FPGA-based digital twin would incorporate this continuous patient data to predict the optimal energy, timing, and virtual electrode configuration for a defibrillation shock to terminate VF with minimal damage to healthy tissue. This represents a paradigm shift from conventional, fixed-protocol defibrillators to intelligent, patient-specific POC therapeutic systems.}


\section{Hardware Scalability and Volumetric Constraints}
While the proposed hardware architecture successfully simulates a $200 \times 200 \times 3$ three-dimensional (3D) lattice (comprising $120,000$ computational nodes), a recurring question in large-scale cardiac modeling is why a full isomorphic volumetric model (e.g., $200 \times 200 \times 200$, representing $8 \times 10^6$ nodes) is not directly implemented. From a strictly physiological perspective, we acknowledge that the current grid dimensions represent a thin slab of cardiac tissue, which is insufficient for direct whole-organ clinical modeling. However, the decision to constrain the depth to $Z=3$ is not a limitation of the underlying mathematical methodology, but rather an optimal architectural trade-off dictated by the physical constraints of state-of-the-art silicon technology and the strict requirements of real-time biological simulation.

The choice of $Z=3$ serves as the \textit{Topological Minimum} for a 3D Reaction-Diffusion model. To compute the 3D Laplacian operator using a standard finite-difference stencil (e.g., 6-neighbor spatial coupling), a central node must be surrounded by neighbors in the X, Y, and Z axes. A 3-layer depth ensures that the intermediate layer ($Z=2$) behaves as a true deep-tissue node, fully validating the 3D routing architecture without requiring simplifications for boundary conditions.

To quantitatively justify this, Table 11 presents an architectural extrapolation from our current Field-Programmable Gate Array (FPGA) implementation (utilizing a Xilinx Virtex-7 XC7V2000T, as detailed in Table 5) to a hypothetical $200^3$ volumetric scale. Scaling the lattice by a volumetric factor of $\approx 66.6$ introduces two insurmountable bottlenecks for single-chip design:


\begin{table*}[ht]
\centering
\caption{Architectural Extrapolation and Hardware Scalability Analysis for 3D Cardiac Tissue Simulation}
\resizebox{\textwidth}{!}{%
\begin{tabular}{lcccc}
\toprule
\textbf{Architectural Metric} & \textbf{\begin{tabular}[c]{@{}c@{}}Current Implementation\\ ($200 \times 200 \times 3$)\end{tabular}} & \textbf{\begin{tabular}[c]{@{}c@{}}Hypothetical Direct Spatial Mapping\\ (Single FPGA, $200^3$)\end{tabular}} & \textbf{\begin{tabular}[c]{@{}c@{}}Hypothetical Time-Multiplexed\\ (Single FPGA, $200^3$)\end{tabular}} & \textbf{\begin{tabular}[c]{@{}c@{}}Future Viable Architecture\\ (Multi-FPGA + HBM, $200^3$)\end{tabular}} \\ 
\midrule
\textbf{Total Grid Nodes} & $120,000$ & $8,000,000$ & $8,000,000$ & $8,000,000$ \\
\textbf{Look-Up Tables (LUTs)} & $214,652$ & $\approx 14,300,000$ \textsuperscript{a} & $214,652$ \textsuperscript{b} & Distributed ($< 60\%$ per chip) \\
\textbf{DSP Slices} & $1,200$ & $\approx 80,000$ \textsuperscript{a} & $1,200$ & Distributed \\
\textbf{BRAM Blocks (36Kb)} & $480$ & $\approx 32,000$ \textsuperscript{a} & $\approx 32,000$ \textsuperscript{a} & External High Bandwidth Memory \\
\textbf{Maximum Frequency ($F_{max}$)} & $125$ MHz & Unroutable (Timing Failure) & $125$ MHz & $\approx 100 - 150$ MHz \\
\textbf{Lattice Update Time} & $0.96$ ms & N/A & $\approx 64.0$ ms \textsuperscript{c} & $\approx 5.0 - 10.0$ ms \\
\textbf{Biological Real-Time Margin} & $\mathbf{56.4 \times}$ (Accelerated) & N/A & $\mathbf{0.84 \times}$ (Slower than biological) & $\approx 5 \times$ \\
\bottomrule
\multicolumn{5}{l}{\textsuperscript{a} Physically impossible: Exceeds the Virtex-7 maximum capacities ($2,073,600$ LUTs, $6,600$ DSPs, $1,470$ BRAMs).} \\
\multicolumn{5}{l}{\textsuperscript{b} Assumes reusing the existing Processing Element (PE) array to calculate different tissue layers sequentially.} \\
\multicolumn{5}{l}{\textsuperscript{c} Scaling the $0.96$ ms update time by the $66.6$ volumetric expansion factor, destroying the real-time capability required for arrhythmia detection.}
\end{tabular}%
}
\end{table*}

\begin{enumerate}
    \item \textbf{Resource Exhaustion (Direct Spatial Mapping):} A fully parallel implementation of $8 \times 10^6$ nodes requires approximately $14.3$ million LUTs, $80,000$ DSP slices, and $32,000$ BRAM (36Kb) blocks. As explicitly noted in our hardware utilization results, this exceeds the absolute logic, arithmetic, and memory capacity of the Virtex-7 FPGA (which provides $6,600$ DSPs and $1,470$ BRAMs) by more than an order of magnitude.
    
    \item \textbf{Real-Time Degradation (Time-Multiplexed Mapping):} An alternative approach is Time-Multiplexing (TM), where the current resource-bounded Processing Element (PE) array iteratively computes the massive $200^3$ grid. While TM maintains the logic footprint at $214,652$ LUTs, it proportionally inflates the memory requirement to store the expanded state variables and scales the computation time by a factor of $66.6$. As shown in Table \ref{tab:scalability}, TM increases the frame update time to approximately $64.0$ ms. Given that simulating the steep upstroke of a cardiac action potential requires fine temporal resolution, a $64$ ms update cycle renders the hardware computationally slower than actual biological tissue ($0.84\times$ margin). This completely negates the high-speed capability ($56.4\times$) that is the core scientific contribution of this work.
\end{enumerate}

In conclusion, while biologically functioning as a thin tissue slab, the $200 \times 200 \times 3$ dimension represents an optimal hardware "sweet-spot" for a Proof-of-Concept (PoC). It provides the topological minimum to validate volumetric 3D wave dynamics, spatial routing, and transmural heterogeneities while strictly preserving the computational margins necessary for real-time critical care applications. Expanding to a $200^3$ whole-heart model requires a paradigm shift toward Multi-FPGA clusters interconnected via high-speed serial transceivers and High Bandwidth Memory (HBM) modules, which remains a targeted avenue for future work.


While scaling to a full $200^3$ geometry is clearly prohibitive for a single FPGA, one might consider intermediate depths, such as $Z=10$ or $Z=20$, to enrich the biological dynamics. Increasing the depth to these dimensions would undeniably allow for the manifestation of more complex 3D phenomena, such as scroll wave fragmentation and richer transmural repolarization gradients. However, as demonstrated in Table 12, even these intermediate scaling factors rapidly collide with the strict hardware boundaries of the target silicon.

Extrapolating the hardware utilization from the baseline $Z=3$ model (comprising $120,000$ nodes) to $Z=10$ ($400,000$ nodes) entails a volumetric scaling factor of $\approx 3.33\times$. While the logic and arithmetic operations might still fit within the Virtex-7 architecture under a direct spatial mapping (requiring approximately $4,000$ DSP slices, which is below the $6,600$ limit), this depth immediately triggers a critical \textit{Memory Wall}. Specifically, the expanded state variables require roughly $1,600$ BRAM blocks, directly exceeding the $1,470$ BRAM capacity of the XC7V2000T chip. 

Further increasing the depth to $Z=20$ ($800,000$ nodes, a $\approx 6.66\times$ volumetric scaling) results in a catastrophic failure in both memory and arithmetic mapping. This configuration demands an estimated $3,200$ BRAMs and $8,000$ DSP slices, overwhelming the fundamental computational resources of any single state-of-the-art FPGA in this family. 

Even if Time-Multiplexing (TM) were applied to reuse the logic and DSP elements for these intermediate depths—keeping the DSP and LUT counts identical to the baseline ($1,200$ and $214,652$, respectively) while proportionately increasing the lattice update time—the hardware still fails. The fundamental requirement to concurrently store the biological state variables (e.g., transmembrane potentials and recovery variables) dictates that the BRAM requirements remain largely unchanged ($\approx 1,600$ for $Z=10$ and $\approx 3,200$ for $Z=20$). Attempting to mitigate this irreducible memory deficit by routing data to off-chip memory (e.g., DDR3/DDR4) would introduce severe I/O latency bottlenecks, destroying the simulated internal latency (e.g., $3.20$ ms or $6.40$ ms) and compromising the real-time margins. Consequently, $Z=3$ proves to be not just an arbitrary choice, but the optimal ``topological minimum'' that mathematically preserves 3D spatial coupling while remaining strictly bounded within the monolithic physical resources of a single FPGA.


\begin{table*}[ht]
\centering
\caption{Hardware Feasibility Limits and Temporal Dynamics for Intermediate 3D Depths on a Single Virtex-7 FPGA}
\resizebox{1.0\textwidth}{!}{%
\begin{tabular}{lcccccccl}
\toprule
\textbf{Grid Dimensions} & \textbf{Total Nodes} & \textbf{Architecture Map} & \textbf{Est. BRAM ($36$Kb)} & \textbf{Est. DSP Slices} & \textbf{Est. LUTs} & \textbf{Lattice Update Time} & \textbf{Biological Margin} & \textbf{Hardware Verdict} \\ 
\midrule
$200 \times 200 \times \mathbf{3}$ & $120,000$ & Direct Mapping (Baseline) & $\mathbf{480}$ & $\mathbf{1,200}$ & $\mathbf{214,652}$ & $\mathbf{0.96 \text{ ms}}$ & $\mathbf{56.4 \times}$ & \textbf{Feasible} (High Margin) \\
\midrule
$200 \times 200 \times \mathbf{10}$ & $400,000$ & Direct Mapping & $\approx 1,600$ \textsuperscript{a} & $\approx 4,000$ & $\approx 715,000$ & N/A (Fails) & N/A & \textbf{Fails} (Memory Wall) \\
$200 \times 200 \times \mathbf{10}$ & $400,000$ & Time-Multiplexing (TM) & $\approx 1,600$ \textsuperscript{a} & $1,200$ \textsuperscript{b} & $214,652$ \textsuperscript{b} & $\approx 3.20 \text{ ms}$ \textsuperscript{c} & $\approx 16.9 \times$ \textsuperscript{c} & \textbf{Fails} (Irreducible Memory Wall) \\
\midrule
$200 \times 200 \times \mathbf{20}$ & $800,000$ & Direct Mapping & $\approx 3,200$ \textsuperscript{a} & $\approx 8,000$ \textsuperscript{a} & $\approx 1,430,000$ & N/A (Fails) & N/A & \textbf{Fails} (BRAM \& DSP Exhaustion) \\
$200 \times 200 \times \mathbf{20}$ & $800,000$ & Time-Multiplexing (TM) & $\approx 3,200$ \textsuperscript{a} & $1,200$ \textsuperscript{b} & $214,652$ \textsuperscript{b} & $\approx 6.40 \text{ ms}$ \textsuperscript{c} & $\approx 8.5 \times$ \textsuperscript{c} & \textbf{Fails} (Irreducible Memory Wall) \\
\bottomrule
\multicolumn{9}{l}{\textsuperscript{a} Exceeds the maximum physical capacity of the Xilinx Virtex-7 XC7V2000T (Max BRAM: $1,470$; Max DSP: $6,600$).} \\
\multicolumn{9}{l}{\textsuperscript{b} TM reuses existing arithmetic units (DSP/LUTs) maintaining them equivalent to the baseline, but biological state storage (BRAM) cannot be reduced.} \\
\multicolumn{9}{l}{\textsuperscript{c} Theoretical internal latency assuming perfect memory bandwidth. Off-chip memory resolution would cause massive I/O bottlenecks, nullifying these margins.}
\end{tabular}%
}
\end{table*}


\textcolor{blue}{While our FPGA framework successfully accelerates the electrophysiological computations, it is important to acknowledge the biophysical limitations of the proof-of-concept simulations presented in this study. The $200 \times 200$ grid utilizes a coarse spatial resolution, which introduces known numerical artifacts. As a result, the simulations exhibit non-physiological behaviors, most notably the square-like wave propagation observed in Figures 4 and 7, as well as the artificial stability of multiple spiral waves within a restricted domain. We emphasize that these phenomena are computational artifacts rather than accurate representations of clinical cardiac biophysics. The primary purpose of this specific simulation was to serve as a computational benchmark to stress-test the hardware architecture, real-time processing pipeline, and memory management under the constraints of the current FPGA platform. However, the proposed hardware accelerator method is inherently scalable. Future implementations utilizing next-generation FPGAs with expanded memory and logic resources will readily accommodate the finer spatial resolutions required to eliminate these artifacts, thereby providing high-fidelity, physiologically accurate simulations for the cardiac community.}


\section{Comparison with State-of-the-Art and Discussion}
To adequately contextualize our findings and address the current landscape of FPGA-based cardiac modeling, Table 13 presents a comprehensive comparative analysis. To the best of our knowledge, this work represents the first exact FPGA implementation of the 3D Aliev-Panfilov (AP) model. Consequently, we benchmark our proposed 3D cardiac digital twin-inspired frame work against the most closely related state-of-the-art works, including single-cell and 1D network models [16], [33]-[35], [37], as well as advanced FPGA-based cardiac arrhythmia classification systems [36], [38]. While direct one-to-one comparisons are challenging due to differing dimensionalities and objectives, evaluating these works collectively reveals several critical insights regarding the validity, applicability, advantages, and inherent hardware trade-offs of the proposed system:

\begin{itemize}
    \item \textbf{Massive Scalability and Structural Advantages:} The most prominent advantage of our proposed architecture is its spatiotemporal dimensionality. Existing FPGA implementations are largely confined to single isolated cells (using as few as 102 LUTs [34]) or 1D propagation cables limited to approximately 4,500 nodes [16]. In stark contrast, our system models a massive 3D lattice comprising 120,000 fully coupled nodes. This leap to 3D dynamics is not merely a quantitative expansion but a qualitative necessity, as it enables the simulation of complex, organ-level arrhythmic phenomena—such as 3D spiral wave breakup—which are mathematically impossible to observe in 1D or single-cell environments.
    
    \item \textbf{Physiological Validity vs. Data-Driven Models:} When compared to deep-learning-based cardiac classifiers [38] that achieve high accuracy (e.g., $99\%$) relying entirely on clinical datasets like MIT-BIH, our system offers a different paradigm of physiological validity. Rather than acting as a black-box anomaly detector, the proposed digital twin-inspired frame work provides a biophysically grounded, mechanistic simulation of action potential propagation. Furthermore, by adopting an optimized 18-bit fixed-point precision strategy, we managed to maintain a highly reliable physiological correlation of $98.5\%$ with floating-point software baselines, effectively balancing precision with the stringent resource constraints of the FPGA.
    
    \item \textbf{Hardware and Power Trade-offs:} The substantial increase in scalability naturally incurs predictable hardware costs. The proposed 3D lattice consumes 214,652 LUTs ($10.35\%$), 157,840 FFs ($3.81\%$), and 1,200 DSPs ($18.18\%$) on the Virtex-7 XC7V2000T platform. Similarly, the total power consumption is 5.42 W, which is notably higher than the $\sim 0.3$ W reported for smaller 1D networks [16], [33]. However, this is a highly justified trade-off, reflecting the immense parallel computational load required to update 120,000 nonlinear differential equations simultaneously at every time step.
    
    \item \textbf{Performance and Real-Time Applicability:} The dense interconnection network required for a fully coupled 3D spatial grid restricts the maximum operating frequency ($F_{max}$) to 125 MHz, compared to the $\sim 600$ MHz achievable in highly localized 1D arrays [16]. Despite this routing-induced frequency limitation, the highly parallel architecture delivers a full lattice update latency of exactly 0.96 ms. This sub-millisecond execution time is the most critical metric for applicability, as it strictly guarantees real-time operation. Consequently, the proposed system is exceptionally well-suited for Hardware-In-the-Loop (HIL) environments, enabling real-time closed-loop testing of pacemakers and continuous predictive clinical modeling.
\end{itemize}

In summary, while the transition from 1D to massive 3D modeling demands higher resource utilization and power, the proposed system successfully bridges the gap between isolated cellular models and organ-level biological emulations, offering unprecedented real-time insights into 3D cardiac electrophysiology.

\begin{table*}[t!]
\centering
\caption{Comprehensive Comparative Analysis of the Proposed 3D Cardiac digital twin-inspired frame work with State-of-the-Art FPGA-Based Biological and Biosignal Implementations}
\resizebox{\textwidth}{!}{
\begin{tabular}{|l|c|c|c|c|c|c|c|c|}
\hline
\textbf{Metric / Feature} & \textbf{\begin{tabular}[c]{@{}c@{}}SA Node\\ (CORDIC) [33]\end{tabular}} & \textbf{\begin{tabular}[c]{@{}c@{}}Purkinje Cell\\ (Base-2) [34]\end{tabular}} & \textbf{\begin{tabular}[c]{@{}c@{}}Purkinje Net\\ (CORDIC) [16]\end{tabular}} & \textbf{\begin{tabular}[c]{@{}c@{}}SA Node Cell\\ (Low Cost) [35]\end{tabular}} & \textbf{\begin{tabular}[c]{@{}c@{}}UKF Filter\\ (Denoising) [36]\end{tabular}} & \textbf{\begin{tabular}[c]{@{}c@{}}Purkinje Cell\\ (Base-2) [37]\end{tabular}} & \textbf{\begin{tabular}[c]{@{}c@{}}Arrhythmia Detection \\ (Classifier) [38]\end{tabular}} & \textbf{\begin{tabular}[c]{@{}c@{}}Proposed\\ Work\end{tabular}} \\ \hline
\textbf{Application Domain} & Cardiac Pace. & Single Cell & Purkinje Net. & Pacemaker & Signal Proc. & Purkinje Cell & Arrhythmia Det. & \textbf{3D Cardiac Twin} \\ \hline
\textbf{Dynamics Type} & 1D Network & Single Cell & 1D Network & 1D Network & Filtering & Single Cell & Classification & \textbf{3D Spatiotemporal} \\ \hline
\textbf{Numerical Model} & YNI Model & Noble Model & Noble Model & YNI Model & UKF Algorithm & Noble Model & Deep Learning & \textbf{Aliev-Panfilov} \\ \hline
\textbf{Scalability (Nodes)} & 100 cells & 1 cell & 4,500 cells & 103 cell & 5 channels & 1 cell & N/A & \textbf{120,000 nodes} \\ \hline
\textbf{Hardware Platform} & Zynq XC7Z010 & Spartan-3 XC3S50 & Virtex-7 & Zynq XC7Z010 & Zynq-7000 & Spartan-3 XC3S50 & Zynq Ultra+ & \textbf{Virtex-7} \\ \hline
\textbf{Precision Strategy} & 41-bit Fixed-Pt & 51-bit Fixed-Pt & 36-bit Fixed-Pt & 51-bit Fixed-Pt & Fixed-Point & 60-bit Fixed-Pt & Fixed-Point & \textbf{18-bit Fixed-Pt.} \\ \hline
\textbf{Max Freq. (MHz)} & 472.769 & 162.273 & 598.724 & 241.557 & 194.10 & 242.361 & N/A & \textbf{125} \\ \hline
\textbf{LUT Utilization} & 17,600 & 102 & 21657 & 1704 & 762 & 81 & 53,810 & \textbf{214,652} \\ \hline
\textbf{FF Utilization} & 35200 & 168 & 25908 & 1491 & 536 & 143 & 24,026 & \textbf{157,840} \\ \hline
\textbf{DSP Blocks} & 0 & 0 & 0 & 0 & 3 & 0 & 131 & \textbf{1,200} \\ \hline
\textbf{Power Cons. (W)} & 0.291 & N/A & 0.319 & 0.285 & 0.016 & 0.284 & 1.02 & \textbf{5.42} \\ \hline
\textbf{Latency / Step} & 19.3 ns & N/A & N/A & N/A & 4.3 ns & N/A & 3.83 ms & \textbf{0.96 ms} \\ \hline
\textbf{Validation Method} & RMSE: 1.014 & RMSE: 2.99 & RMSE: 0.103 & RMSE: 0.43 & Corr: 98.89\% & Corr: 96.46\% & Acc: 99.01\% & \textbf{Corr: 98.54-99.12\%} \\ \hline
\textbf{Physiological Validity} & Single Action Potential & Single Action Potential & 1D Propagation & Single Action Potential & N/A & Single Action Potential & Clinical ECG (MIT-BIH) & \textbf{3D Spiral Breakup} \\ \hline
\end{tabular}
}
\end{table*}


\section{Conclusion}
In this study, we successfully developed and validated a high-performance 3D cardiac digital twin-inspired frame work. The hardware was validated through (1) numerical cross-verification against a MATLAB reference (98.5\% correlation) and (2) physiological grounding using the Aliev-Panfilov model to replicate clinical spiral breakup patterns. By implementing the Aliev-Panfilov model on a Xilinx Virtex-7 FPGA, we demonstrated that a multi-precision fixed-point approach can achieve a remarkable balance between computational throughput and physiological accuracy. The proposed system's ability to process 120,000 nodes in under 1 ms—providing a 56-fold speedup over biological time—establishes a robust foundation for "digital twin-inspired frame work" technology in cardiology. Unlike software-based solutions, our hardware-centric approach enables the instantaneous detection of spiral wave turbulence and the autonomous classification of arrhythmic states (PS, QS, and ST). This sub-millisecond responsiveness is critical for closed-loop interventions, where the latency of traditional processors often fails to suppress chaotic fibrillation effectively. This research proves that FPGA-based hardware accelerators can provide the necessary deterministic performance for complex biological modeling. Future work will focus on integrating patient-specific anatomical data and expanding the control algorithms to handle multi-focal arrhythmias, further bridging the gap between theoretical electrophysiology and real-time clinical applications. \textcolor{blue}{Ultimately, this work serves as a critical step towards the realization of hardware-accelerated digital twins for cardiac care, with profound implications for the future development of intelligent biosensing and real-time monitoring systems for arrhythmia management.}


\begin{thebibliography}{33}
\bibitem{1}
F. J. Ha, T. Chong, M. J. Cook, and E. D. Paratz, “Epilepsy and Cardiac Arrhythmias: A State-of-the-Art Review,” \textit{JACC: Clinical Electrophysiology,} vol. 11, no. 1, pp. 217--229, 2025. 
\bibitem{2}
P. Busia, M. A. Scrugli, V. J. Jung, L. Benini, and P. Meloni, “A Tiny Transformer for Low-Power Arrhythmia Classification on Microcontrollers,” \textit{IEEE Transactions on Biomedical Circuits and Systems,} vol. 19, no. 1, pp. 142--152, 2024.
\bibitem{3}
S. K. Bashar, M. B. Hossain, E. Ding, A. J. Walkey, D. D. McManus, and K. H. Chon, “Atrial Fibrillation Detection During Sepsis: Study on MIMIC III ICU Data,” \textit{IEEE Journal of Biomedical and Health Informatics,} vol. 24, no. 11, pp. 3124--3135, 2020.
\bibitem{4}
X. Chu, X. Jiang, Q. Qiao, X. Wang, and H. Ye, “Understanding Atrial Fibrillation Complexity Through the Lens of Turbulence Dynamics: Implications for Treatment Strategies,” \textit{Journal of Cardiovascular Electrophysiology,} 2025.
\bibitem{5}
R. Lampert and K. G. Harmon, “Sudden Cardiac Arrest in Athletes,” \textit{New England Journal of Medicine,} vol. 394, no. 3, pp. 268--280, 2026.
\bibitem{6}
T. Lertwanakarn, “The Anatomy and Physiology of the Heart,” \textit{IntechOpen,} 2026.
\bibitem{7}
J. M. Gomes, A. Alvarenga, R. S. Campos, B. M. Rocha, A. P. C. da Silva, and R. W. dos Santos, “Uniformization Method for Solving Cardiac Electrophysiology Models Based on the Markov-Chain Formulation,” \textit{IEEE Transactions on Biomedical Engineering,} vol. 62, no. 2, pp. 600--608, 2014.
\bibitem{8}
M. Sun, C. Sun, C. Zou, J. Zhang, and D. Xiang, “Modeling of Multi-Electrode Epicardial Electrograms for Conductivity Estimation in Atrial Fibrillation,” \textit{IEEE Access,} 2025.
\bibitem{9}
T. Grandits, J. Verhülsdonk, G. Haase, A. Effland, and S. Pezzuto, “Digital Twinning of Cardiac Electrophysiology Models From the Surface ECG: A Geodesic Backpropagation Approach,” \textit{IEEE Transactions on Biomedical Engineering,} vol. 71, no. 4, pp. 1281--1288, 2023.
\bibitem{10}
E. S. Martinez, B. Moscoloni, M. Salvador, F. Kong, M. Peirlinck, and A. L. Marsden, “Full-Field Surrogate Modeling of Cardiac Electrophysiology Encoding Geometric Variability,” \textit{Computer Methods in Applied Mechanics and Engineering,} vol. 448, p. 118444, 2026.
\bibitem{11}
B. Y. Kogan, W. J. Karplus, and M. G. Karpoukhin, “The Third-Order Action Potential Model for Computer Simulation of Electrical Wave Propagation in Cardiac Tissue,” \textit{WIT Transactions on Biomedicine and Health,} vol. 2, 2026.
\bibitem{12}
F. Viola, G. Del Corso, R. De Paulis, and R. Verzicco, “GPU Accelerated Digital Twins of the Human Heart Open New Routes for Cardiovascular Research,” \textit{Scientific Reports,} vol. 13, no. 1, p. 8230, 2023.
\bibitem{13}
R. Hariri, M. Cirstea, M. M. D. Oghaz, K. Benkrid, and O. Faust, “Hardware Accelerators for Cardiovascular Signal Processing: A System-on-Chip Perspective,” \textit{Micromachines}, vol. 17, no. 1, p. 51, 2025.
\bibitem{14}
F. Karata{\c{s}}, I. Koyuncu, M. Tuna, M. Al{\c{c}}{\i}n, E. Avcioglu, and A. Akgul, “Design and implementation of arrhythmic ECG signals for biomedical engineering applications on FPGA,” \textit{The European Physical Journal Special Topics}, vol. 231, no. 5, pp. 869--884, 2022.
\bibitem{15}
S.-Y. Pan, D. H. Nguyen, and P. C.-P. Chao, “Hardware-accelerated neural network model for early prediction of sudden cardiac arrest based on heart rate variability metrics,” \textit{Microsystem Technologies}, vol. 31, no. 5, pp. 1231--1245, 2025.
\bibitem{16}
G. Ghanbarpour, M. A. Chaudhary, M. Assaad, and M. Ghanbarpour, “FPGA-optimized neuromorphic modeling of cardiac Purkinje fibers for next-generation bionic implants,” \textit{IEEE Transactions on Medical Robotics and Bionics}, 2025.
\bibitem{17}
S. Haghiri, M. Hayati, and S. Majidifar, “Real Time Monitoring and Detection of Neural Excitability on a Neuromorphic Hardware Prototype,” \textit{IEEE Transactions on Instrumentation and Measurement}, 2026.
\bibitem{18}
S. Haghiri, M. Hayati, and S. Majidifar, “Autaptic Self-Feedback for FPGA Realization and Real-Time Monitoring of Epileptic-Like Synchrony in Cubic--Quadratic Neuron Networks,” \textit{IEEE Transactions on Circuits and Systems I: Regular Papers}, 2026.
\bibitem{19}
S. Majidifar, M. Hayati, and S. Haghiri, “Exploring Hybrid FitzHugh-Rinzel (FHR) Neuron Model Behavior: Cost-Effective FPGA Implementation for High-Frequency and High-Precision Matching by Electromagnetic Flux Effects,” \textit{IEEE Transactions on Circuits and Systems I: Regular Papers}, vol. 72, no. 2, pp. 844--853, 2024.
\bibitem{20}
S. Majidifar, M. Hayati, M. R. Malekshahi, and D. Abbott,``Low Cost Digital Implementation of Hybrid FitzHugh Nagumo-morris Lecar Neuron Model Considering Electromagnetic Flux Coupling," \textit{IEEE Transactions on Biomedical Circuits and Systems,} vol. 16, no. 6, pp. 1366-1374, 2022, doi: 10.1109/TBCAS.2022.3214851.
\bibitem{21}
S. Majidifar, M. Hayati, M. R. Malekshahi, and D. Abbott,``FPGA implementation of memristive Hindmarsh--Rose neuron model: Low cost and high-performing through hybrid approximation," \textit{AEU,} vol. 172, pp. 154-968, 2023, doi: 10.1016/j.aeue.2023.154968.
\bibitem{22}
M. Ghanbarpour, A. Naderi, S. Haghiri, B. Ghanbari, and A. Ahmadi, ``Efficient Digital Realization of Endocrine Pancreatic $\beta$-Cells,'' \textit{IEEE Transactions on Biomedical Circuits and Systems,} Jan. 2023, doi: 10.1109/TBCAS.2023.3233985.
\bibitem{23}
M. A. Chaudhary, F. Hazzazi, and M. Ghanbarpour, ``Digital System Implementation and Large-Scale Approach in Neuronal Modeling Using Adex Biological Neuron," \textit{IEEE Transactions on Circuits and Systems II: Express Briefs,} 2024, doi: 10.1109/TCSII.2024.3353333.
\bibitem{24}
M. Ghanbarpour, A. Naderi, B. Ghanbari, S. Haghiri, and A. Ahmadi ``Digital Hardware Implementation of Morris-Lecar, Izhikevich, and Hodgkin-Huxley Neuron Models With High Accuracy and Low Resources,'' \textit{IEEE Transactions on Circuits and Systems I: Regular Papers,} 2023, doi: 10.1109/TCSI.2023.3303941.
\bibitem{25}
J. Sun, H. Chen, X. Ji, G. Zhang, C. Wang, and X. Miao, ``An investigation on the Three-Dimensional Memristive Morris–Lecar Model With Magnetic Induction Effects: Simulation of Biological Behaviors and Cost-Effective Digital Circuit Implementation," \textit{IEEE Transactions on Circuits and Systems I: Regular Papers,} 2025, doi: 10.1109/TCSI.2025.3534329.
\bibitem{26}
Y. Chen, X. Wu, H. Ba, X. Miao, M. Sh. Daoud, and X. Pan, ``Digital Approach In Case of FPGA Realization of Quartic Neuron Model (QNM) Using Cost-Effective Mathematical Modifications," \textit{IEEE Transactions on Circuits and Systems I: Regular Papers,} vol. 71, no. 12, pp. 6327-6335, 2024, doi: 10.1109/TCSI.2024.3400399.
\bibitem{27}
H. T. Crane, J. A. Berkebile, S. Mabrouk, N. Riccardelli, and O. T. Inan, “Digital twin driven electrode optimization for wearable bladder monitoring via bioimpedance,” \textit{NPJ Digital Medicine}, vol. 8, no. 1, p. 73, 2025.
\bibitem{28}
S. Mohanty, D. Prusty, and A. R. Nayak, “Comparison of spiral waves in simplified cardiac tissue models,” \textit{JETP Letters}, vol. 122, no. 2, pp. 121--131, 2025.
\bibitem{29}
A. G. Kléber and Y. Rudy, “Basic mechanisms of cardiac impulse propagation and associated arrhythmias,” \textit{Physiological Reviews}, vol. 84, no. 2, pp. 431--488, 2004.
\bibitem{30}
K. H. Ten Tusscher and A. V. Panfilov, “Alternans and spiral breakup in a human ventricular tissue model,” \textit{American Journal of Physiology-Heart and Circulatory Physiology}, vol. 291, no. 3, pp. H1088--H1100, 2006.
\bibitem{31}
R. R. Aliev and A. V. Panfilov, “A simple two-variable model of cardiac excitation,” \textit{Chaos, Solitons \& Fractals}, vol. 7, no. 3, pp. 293--301, 1996.
\bibitem{32}
A. V. Panfilov, “Spiral breakup as a model of ventricular fibrillation,” \textit{Chaos: An Interdisciplinary Journal of Nonlinear Science}, vol. 8, no. 1, pp. 57--64, 1998.
\bibitem{33}
G. Ghanbarpour, M. Ghanbarpour, and P. Spari, ``Creative and accurate method for optimal hardware implementation of neurons and biological cells: Application in FPGA-based implementation of cardiac pacemaker cell,'' \textit{International Journal of Electronics and Communications (AE\"{U})}, vol. 187, p. 155561, 2024.
\bibitem{34}
M. S. Mansouri, A. Naderi, and B. Ghanbari, ``Implementation of cardiac Purkinje Fiber cells Model: High speed and low cost hardware,'' \textit{International Journal of Electronics and Communications (AE\"{U})}, vol. 153, p. 154269, 2022.
\bibitem{35}
A. Naderi, G. Ghanbarpour, M. Ghanbarpour, S. Haghiri, and A. Ahmadi, ``Sinoatrial Node Cells Implementation by Low Cost Digital Hardware,'' \textit{Analog Integrated Circuits and Signal Processing}, vol. 123, no. 1, 2026.
\bibitem{36}
M. Ghanbarpour, M. A. Chaudhary, M. Assaad, and G. Ghanbarpour, ``A real-time FPGA-based hardware module for adaptive noise correction in cardiac bioelectronic systems: Toward robust signal conditioning for implantable biosensors,'' \textit{International Journal of Electronics and Communications (AE\"{U})}, vol. 205, p. 156162, 2026.
\bibitem{37}
S. Liu, B. Ni, X. Wang, Y. Yang, M. Sh. Daoud, J. Sun, A. M. Mayet, G. Zhang, X. Miao, ``Efficient Low-Cost Design for High-Frequency, Accurate Hardware Implementation of Cardiac Purkinje Fiber Cells for Biomedical Engineering Approaches,'' \textit{Engineering Science and Technology, an International Journal}, vol. 60, p. 101888, 2024.
\bibitem{38}
S. Chandrasekaran, S. Chandran, and I. J. Selvam, ``FPGA-Based Implementation of Real-Time Cardiologist-Level Arrhythmia Detection and Classification in Electrocardiograms Using Novel Deep Learning,'' \textit{International Journal of Circuit Theory and Applications}, vol. 52, no. 12, pp. 5432-5450, 2024.
\end{thebibliography}


\end{document}
